# Supplementary material for: Global Seroprevalence of Tick-Borne Encephalitis Antibodies in Humans, 1956–2022: A Literature Review and Meta-Analysis
Source: Vaccines (Basel). 2024 Jul 30;12(8):854. doi: 10.3390/vaccines12080854 (PMC11360530; doi:10.3390/vaccines12080854)
Supplement: Supplementary file 1 [file vaccines-12-00854-s001.zip]

Archive with 5 entries (5 files):
- Supplemental_files_S5-S10-new_11JUN2024.pdf
- Supplemental_File_S1.pdf
- Supplemental_File_S2.xlsx
- Supplemental_File_S3.xlsx
- Supplemental_File_S4.xlsx
