# Supplementary material for: Global Seroprevalence of Tick-Borne Encephalitis Antibodies in Humans, 1956–2022: A Literature Review and Meta-Analysis
Source: Vaccines (Basel). 2024 Jul 30;12(8):854. doi: 10.3390/vaccines12080854 (PMC11360530; doi:10.3390/vaccines12080854)
Supplement: Supplementary file 1 [file vaccines-12-00854-s001.zip › Supplemental_File_S2.xlsx]

## Sheet: legend
Supplemental File S2. Datafile for meta-analyses of anti-TBEV seroprevalence for individual study population groups (1956-2022).

## Sheet: file
REFID	pop_group	article	pub_year	continent	region_new	country	country_region	language	design	sample_collection	start_col	end_col	total_years	range_years	decade_1	decade_2	decade_3	endemic	risk	sample_source	pop_group_descrip	vaccination	range_age	sum_age	serology	serology_1	serology_2	serology_3	total_serology	manufacturer	detection_agent	quality	n_sample	n_denom	n_INF	prev	95_lower	95_upper	95_lower_upper
17	General populations	Ebke, 1971	1971	Africa	Asia & Africa	Togo	Lome	German	Cross-Sectional; one population group	Convenience	1	1	1	not described	not described			Non-Endemic	Low-Risk	Not described	Healthy donors	Unvaccinated	Not described	Both pediatrics & adults	HI	HI			1	In-house	IgG	Low		169	10	0.0591716	0.0287367	0.106125	(0.0287, 0.1061)
73	General populations	Walder, 2006	2006	Asia	Asia & Africa	Mongolia	Rest	English	Cross-Sectional; one population group	Convenience	2003	2003	1	2003	2000-2009			Non-Endemic	Non-Risk	First hospitals Selenge Province	Healthy donors	Unvaccinated	Not described	Not described	ELISA+NT	ELISA	NT		2	Enzygnost (ELISA); serum titers (NT)	IgG	High	0-99	46	0	0	0	0.0770618	(0.0000, 0.0771)
73	General populations	Walder, 2006	2006	Asia	Asia & Africa	Mongolia	Tov/Ulaanbaatar	English	Cross-Sectional; one population group	Convenience	2003	2003	1	2003	2000-2009			Non-Endemic	Non-Risk	First hospitals Selenge Province	Healthy donors	Unvaccinated	Not described	Not described	ELISA+NT	ELISA	NT		2	Enzygnost (ELISA); serum titers (NT)	IgG	High	0-99	66	0	0	0	0.0543588	(0.0000, 0.0544)
73	General populations	Walder, 2006	2006	Asia	Asia & Africa	Mongolia	Dornogov	English	Cross-Sectional; one population group	Convenience	2003	2003	1	2003	2000-2009			Non-Endemic	Non-Risk	First hospitals Selenge Province	Healthy donors	Unvaccinated	Not described	Not described	ELISA+NT	ELISA	NT		2	Enzygnost (ELISA); serum titers (NT)	IgG	High	100-249	108	0	0	0	0.0335796	(0.0000, 0.0336)
73	General populations	Walder, 2006	2006	Asia	Asia & Africa	Mongolia	Bulgan province	English	Cross-Sectional; one population group	Convenience	2003	2003	1	2003	2000-2009			Non-Endemic	Non-Risk	National Center of Infectious Diseases	Healthy donors	Unvaccinated	Not described	Not described	ELISA+NT	ELISA	NT		2	Enzygnost (ELISA); serum titers (NT)	IgG	High	100-249	111	1	0.00900901	0.000228062	0.0491734	(0.0002, 0.0492)
73	General populations	Walder, 2006	2006	Asia	Asia & Africa	Mongolia	Selenge province	English	Cross-Sectional; one population group	Convenience	2003	2003	1	2003	2000-2009			Non-Endemic	Non-Risk	National Center of Infectious Diseases	Healthy donors	Unvaccinated	Not described	Not described	ELISA+NT	ELISA	NT		2	Enzygnost (ELISA); serum titers (NT)	IgG	High	100-249	214	11	0.0514019	0.0259356	0.0901093	(0.0259, 0.0901)
74	General populations	Ergunay, 2007	2007	Asia	Asia & Africa	Turkey	Sanliurfa; Siverek	English	Cross-Sectional; one population group	Convenience	2005	2005	1	2005	2000-2009			Non-Endemic	Non-Risk	State Medical Centers (Sanliurfa and Siverek, Turkey)	Not described	Unknown	Mean 36.8 SD 13.6 (19-72)	Adults	ELISA	ELISA			1	Euroimmun (ELISA)	IgM; IgG	Low	100-249	220	8	0.0363636	0.0158277	0.070391	(0.0158, 0.0704)
76	High-risk populations	Uhar, 2007	2007	Asia	Asia & Africa	Turkey	Central Anatolia	Turkish	Cross-Sectional; one population group	Convenience	2006	2006	1	2006	2000-2009			Non-Endemic	Non-Risk	Refik Saydam Hygiene Centre, Virology Laboratory	Tick-bitten individuals	Unvaccinated	Not described	Not described	ELISA	ELISA			1	Enzygnost	IgG	Low	100-249	133	3	0.0225564	0.00467605	0.0645035	(0.0047, 0.0645)
76	High-risk populations	Uhar, 2007	2007	Asia	Asia & Africa	Turkey	Black Sea	Turkish	Cross-Sectional; one population group	Convenience	2006	2006	1	2006	2000-2009			Non-Endemic	Non-Risk	Refik Saydam Hygiene Centre, Virology Laboratory	Tick-bitten individuals	Unvaccinated	Not described	Not described	ELISA	ELISA			1	Enzygnost	IgG	Low	100-249	122	0	0	0	0.0297842	(0.0000, 0.0298)
76	High-risk populations	Uhar, 2007	2007	Asia	Asia & Africa	Turkey	Marmara	Turkish	Cross-Sectional; one population group	Convenience	2006	2006	1	2006	2000-2009			Non-Endemic	Non-Risk	Refik Saydam Hygiene Centre, Virology Laboratory	Tick-bitten individuals	Unvaccinated	Not described	Not described	ELISA	ELISA			1	Enzygnost	IgG	Low	0-99	8	1	0.125	0.00315972	0.52651	(0.0032, 0.5265)
76	High-risk populations	Uhar, 2007	2007	Asia	Asia & Africa	Turkey	East Anatolia	Turkish	Cross-Sectional; one population group	Convenience	2006	2006	1	2006	2000-2009			Non-Endemic	Non-Risk	Refik Saydam Hygiene Centre, Virology Laboratory	Tick-bitten individuals	Unvaccinated	Not described	Not described	ELISA	ELISA			1	Enzygnost	IgG	Low	0-99	6	0	0	0	0.459258	(0.0000, 0.4593)
76	High-risk populations	Uhar, 2007	2007	Asia	Asia & Africa	Turkey	Aegean	Turkish	Cross-Sectional; one population group	Convenience	2006	2006	1	2006	2000-2009			Non-Endemic	Non-Risk	Refik Saydam Hygiene Centre, Virology Laboratory	Tick-bitten individuals	Unvaccinated	Not described	Not described	ELISA	ELISA			1	Enzygnost	IgG	Low	0-99	6	0	0	0	0.459258	(0.0000, 0.4593)
76	High-risk populations	Uhar, 2007	2007	Asia	Asia & Africa	Turkey	Southeastern	Turkish	Cross-Sectional; one population group	Convenience	2006	2006	1	2006	2000-2009			Non-Endemic	Non-Risk	Refik Saydam Hygiene Centre, Virology Laboratory	Tick-bitten individuals	Unvaccinated	Not described	Not described	ELISA	ELISA			1	Enzygnost	IgG	Low	0-99	3	0	0	0	0.707598	(0.0000, 0.7076)
77	General populations	Esen, 2008	2008	Asia	Asia & Africa	Turkey	Tokat	English	Cross-Sectional; one population group	Convenience	2002	2003	2	2002-2003	2000-2009			Non-Endemic	Non-Risk	Refik Saydam Hygiene Center	Hospitalized patients for other illnesses	Not described	Not described	Not described	ELISA	ELISA			1	Euroimmun	IgM; IgG	Low	0-99	39	1	0.025641	0.000648964	0.134764	(0.0006, 0.1348)
85	High-risk populations	Gunes, 2010	2010	Asia	Asia & Africa	Turkey	Sinop	Turkish	Cross-Sectional; one population group	Convenience	2006	2007	2	2006-2007	2000-2009			Non-Endemic	Non-Risk	Not described	Shepherds	Unknown	Range (11-83)	Both pediatrics & adults	ELISA	ELISA			1	Euroimmun	IgG	Moderate	0-99	57	4	0.0701754	0.0194504	0.17004	(0.0195, 0.1700)
85	High-risk populations	Gunes, 2010	2010	Asia	Asia & Africa	Turkey	Sinop	Turkish	Cross-Sectional; one population group	Convenience	2006	2007	2	2006-2007	2000-2009			Non-Endemic	Non-Risk	Not described	Farmers	Unknown	Range (11-83)	Both pediatrics & adults	ELISA	ELISA			1	Euroimmun	IgG	Moderate	100-249	199	3	0.0150754	0.00311976	0.0434223	(0.0031, 0.0434)
85	High-risk populations	Gunes, 2010	2010	Asia	Asia & Africa	Turkey	Sinop	Turkish	Cross-Sectional; one population group	Convenience	2006	2007	2	2006-2007	2000-2009			Non-Endemic	Non-Risk	Not described	Foresters	Unknown	Range (11-83)	Both pediatrics & adults	ELISA	ELISA			1	Euroimmun	IgG	Moderate	0-99	17	1	0.0588235	0.00148817	0.286889	(0.0015, 0.2869)
87	General populations	Ergunay, 2011	2011	Asia	Asia & Africa	Turkey	Ankara	English	Cross-Sectional; one population group	Convenience	2009	2009	1	2009	2000-2009			Non-Endemic	Non-Risk	Turkish Red Blood Centers	Blood donors	Unvaccinated	Mean 32.5 (18-64 SD 13.5)	Adults	ELISA+NT	ELISA	NT		2	Euroimmun (ELISA); PRNT (NT)	IgG	Moderate	1000+	1351	0	0	0	0.00272676	(0.0000, 0.0027)
87	General populations	Ergunay, 2011	2011	Asia	Asia & Africa	Turkey	Konya	English	Cross-Sectional; one population group	Convenience	2009	2009	1	2009	2000-2009			Non-Endemic	Non-Risk	Turkish Red Blood Centers	Blood donors	Unvaccinated	Mean 34.8 (20-62 SD 14)	Adults	ELISA+NT	ELISA	NT		2	Euroimmun (ELISA); PRNT (NT)	IgG	Moderate	500-999	670	0	0	0	0.00549066	(0.0000, 0.0055)
87	General populations	Ergunay, 2011	2011	Asia	Asia & Africa	Turkey	Eskisehir	English	Cross-Sectional; one population group	Convenience	2009	2009	1	2009	2000-2009			Non-Endemic	Non-Risk	Turkish Red Blood Centers	Blood donors	Unvaccinated	Mean 38.4 (19-61 SD 13.8	Adults	ELISA+NT	ELISA	NT		2	Euroimmun (ELISA); PRNT (NT)	IgG	Moderate	100-249	235	0	0	0	0.0155748	(0.0000, 0.0156)
87	General populations	Ergunay, 2011	2011	Asia	Asia & Africa	Turkey	Zonguldak	English	Cross-Sectional; one population group	Convenience	2009	2009	1	2009	2000-2009			Non-Endemic	Non-Risk	Turkish Red Blood Centers	Blood donors	Unvaccinated	Mean 30.2 (19-59 SD 12.9	Adults	ELISA+NT	ELISA	NT		2	Euroimmun (ELISA); PRNT (NT)	IgG	Moderate	100-249	198	1	0.00505051	0.00012786	0.0278169	(0.0001, 0.0278)
91	General populations	Basbulut, 2012	2012	Asia	Asia & Africa	Turkey	Tekkeköye	Turkish	Cross-Sectional; one population group	Random	2006	2006	1	2006	2000-2009			Non-Endemic	Non-Risk	District Health Centers (Tekkekoy, Turkey)	Consenting donors	Not described	Mean 33.1 +/-19.6 (5-81)	Both pediatrics & adults	ELISA+NT	ELISA	NT		2	EuroImmun (ELISA); Rapid Fluorescent Focus Inhibition (NT); PRNT (NT)	IgM; IgG	High	0-99	78	0	0	0	0.0461924	(0.0000, 0.0462)
91	General populations	Basbulut, 2012	2012	Asia	Asia & Africa	Turkey	Tekkeköye	Turkish	Cross-Sectional; one population group	Random	2006	2006	1	2006	2000-2009			Non-Endemic	Non-Risk	District Health Centers (Tekkekoy, Turkey)	Consenting donors	Not described	Mean 33.1 +/-19.6 (5-81)	Both pediatrics & adults	ELISA+NT	ELISA	NT		2	EuroImmun (ELISA); Rapid Fluorescent Focus Inhibition (NT); PRNT (NT)	IgM; IgG	High	0-99	43	0	0	0	0.0822111	(0.0000, 0.0822)
91	General populations	Basbulut, 2012	2012	Asia	Asia & Africa	Turkey	Tekkeköye	Turkish	Cross-Sectional; one population group	Random	2006	2006	1	2006	2000-2009			Non-Endemic	Non-Risk	District Health Centers (Tekkekoy, Turkey)	Consenting donors	Not described	Mean 33.1 +/-19.6 (5-81)	Both pediatrics & adults	ELISA+NT	ELISA	NT		2	EuroImmun (ELISA); Rapid Fluorescent Focus Inhibition (NT); PRNT (NT)	IgM; IgG	High	100-249	152	0	0	0	0.0239768	(0.0000, 0.0240)
91	General populations	Basbulut, 2012	2012	Asia	Asia & Africa	Turkey	Tekkeköye	Turkish	Cross-Sectional; one population group	Random	2006	2006	1	2006	2000-2009			Non-Endemic	Non-Risk	District Health Centers (Tekkekoy, Turkey)	Consenting donors	Not described	Mean 33.1 +/-19.6 (5-81)	Both pediatrics & adults	ELISA+NT	ELISA	NT		2	EuroImmun (ELISA); Rapid Fluorescent Focus Inhibition (NT); PRNT (NT)	IgM; IgG	High	0-99	96	0	0	0	0.0376969	(0.0000, 0.0377)
91	General populations	Basbulut, 2012	2012	Asia	Asia & Africa	Turkey	Tekkeköye	Turkish	Cross-Sectional; one population group	Random	2006	2006	1	2006	2000-2009			Non-Endemic	Non-Risk	District Health Centers (Tekkekoy, Turkey)	Consenting donors	Not described	Mean 33.1 +/-19.6 (5-81)	Both pediatrics & adults	ELISA+NT	ELISA	NT		2	EuroImmun (ELISA); Rapid Fluorescent Focus Inhibition (NT); PRNT (NT)	IgM; IgG	High	0-99	50	0	0	0	0.0711217	(0.0000, 0.0711)
92	General populations	Andayi, 2014	2014	Africa	Asia & Africa	Djibouti	Djibouti City	English	Cross-Sectional; one population group	Random	2010	2011	2	2010-2011	2010-2019			Non-Endemic	Non-Risk	Djibouti Cohort of Pandemic Influenza program	Consenting donors	Unvaccinated	(0-65+)	Both pediatrics & adults	ELISA+NT	ELISA	NT		2	Euroimmun (ELISA); microneutralization assay (NT)	IgG	High	500-999	893	1	0.00111982	2.8351e-05	0.0062233	(0.0000, 0.0062)
95	General populations	Tezcan, 2014	2014	Asia	Asia & Africa	Turkey	Mersin	Turkish	Cross-Sectional; one population group	Convenience	2010	2011	2	2010-2011	2010-2019			Non-Endemic	Non-Risk	Not described	Healthy donors	Unknown	Mean 35.17 +/- 9.56 (18-63)	Both pediatrics & adults	IIF+NT	IIF	NT		2	Euroimmun (IIF); PRNT (NT)	IgM; IgG	High	500-999	920	0	0	0	0.00400162	(0.0000, 0.0040)
99	High-risk populations	Mohd-Shukri, 2015	2015	Asia	Asia & Africa	Malaysia	Peninsular Malaysia	English	Cross-Sectional; one population group	Convenience	2012	2013	2	2012-2013	2010-2019			Non-Endemic	Non-Risk	Hospital center	Farmers	Unvaccinated	Not described	Not described	ELISA	ELISA			1	Abnova Corporation	IgG	Moderate	0-99	85	5	0.0588235	0.0193736	0.131958	(0.0194, 0.1320)
102	General populations	Baasandavga, 2017	2017	Asia	Asia & Africa	Mongolia	Arkhangai	English	Cross-Sectional; one population group	Convenience	2005	2016	12	2005-2016	2000-2009	2010-2019		Non-Endemic	Non-Risk	National Center for Zoonotic Diseases	Volunteer donors	Unknown	Not described	Adults	ELISA+IIF	ELISA	IIF		2	Euroimmun (ELISA); Euroimmune (IIF)	IgM; IgG	Low	0-99	80	9	0.1125	0.0527515	0.202847	(0.0528, 0.2028)
102	General populations	Baasandavga, 2017	2017	Asia	Asia & Africa	Mongolia	Bayankhongor	English	Cross-Sectional; one population group	Convenience	2005	2016	12	2005-2016	2000-2009	2010-2019		Non-Endemic	Non-Risk	National Center for Zoonotic Diseases	Volunteer donors	Unknown	Not described	Adults	ELISA+IIF	ELISA	IIF		2	Euroimmun (ELISA); Euroimmune (IIF)	IgM; IgG	Low	0-99	75	2	0.0266667	0.00324593	0.0930315	(0.0032, 0.0930)
102	General populations	Baasandavga, 2017	2017	Asia	Asia & Africa	Mongolia	Bulgan	English	Cross-Sectional; one population group	Convenience	2005	2016	12	2005-2016	2000-2009	2010-2019		Non-Endemic	Non-Risk	National Center for Zoonotic Diseases	Volunteer donors	Unknown	Not described	Adults	ELISA+IIF	ELISA	IIF		2	Euroimmun (ELISA); Euroimmune (IIF)	IgM; IgG	Low	100-249	144	20	0.138889	0.0869472	0.206323	(0.0869, 0.2063)
102	General populations	Baasandavga, 2017	2017	Asia	Asia & Africa	Mongolia	Gobi-Altai	English	Cross-Sectional; one population group	Convenience	2005	2016	12	2005-2016	2000-2009	2010-2019		Non-Endemic	Non-Risk	National Center for Zoonotic Diseases	Volunteer donors	Unknown	Not described	Adults	ELISA+IIF	ELISA	IIF		2	Euroimmun (ELISA); Euroimmune (IIF)	IgM; IgG	Low	0-99	22	0	0	0	0.154373	(0.0000, 0.1544)
102	General populations	Baasandavga, 2017	2017	Asia	Asia & Africa	Mongolia	Dornod	English	Cross-Sectional; one population group	Convenience	2005	2016	12	2005-2016	2000-2009	2010-2019		Non-Endemic	Non-Risk	National Center for Zoonotic Diseases	Volunteer donors	Unknown	Not described	Adults	ELISA+IIF	ELISA	IIF		2	Euroimmun (ELISA); Euroimmune (IIF)	IgM; IgG	Low	100-249	224	33	0.147321	0.10363	0.200628	(0.1036, 0.2006)
102	General populations	Baasandavga, 2017	2017	Asia	Asia & Africa	Mongolia	Uvurkhangai	English	Cross-Sectional; one population group	Convenience	2005	2016	12	2005-2016	2000-2009	2010-2019		Non-Endemic	Non-Risk	National Center for Zoonotic Diseases	Volunteer donors	Unknown	Not described	Adults	ELISA+IIF	ELISA	IIF		2	Euroimmun (ELISA); Euroimmune (IIF)	IgM; IgG	Low	100-249	129	27	0.209302	0.142693	0.28972	(0.1427, 0.2897)
102	General populations	Baasandavga, 2017	2017	Asia	Asia & Africa	Mongolia	Umnugobi	English	Cross-Sectional; one population group	Convenience	2005	2016	12	2005-2016	2000-2009	2010-2019		Non-Endemic	Non-Risk	National Center for Zoonotic Diseases	Volunteer donors	Unknown	Not described	Adults	ELISA+IIF	ELISA	IIF		2	Euroimmun (ELISA); Euroimmune (IIF)	IgM; IgG	Low	100-249	239	6	0.0251046	0.00926744	0.0538385	(0.0093, 0.0538)
102	General populations	Baasandavga, 2017	2017	Asia	Asia & Africa	Mongolia	Sukhbaatar	English	Cross-Sectional; one population group	Convenience	2005	2016	12	2005-2016	2000-2009	2010-2019		Non-Endemic	Non-Risk	National Center for Zoonotic Diseases	Volunteer donors	Unknown	Not described	Adults	ELISA+IIF	ELISA	IIF		2	Euroimmun (ELISA); Euroimmune (IIF)	IgM; IgG	Low	0-99	54	2	0.037037	0.00451726	0.127472	(0.0045, 0.1275)
102	General populations	Baasandavga, 2017	2017	Asia	Asia & Africa	Mongolia	Khuvsgul	English	Cross-Sectional; one population group	Convenience	2005	2016	12	2005-2016	2000-2009	2010-2019		Non-Endemic	Non-Risk	National Center for Zoonotic Diseases	Volunteer donors	Unknown	Not described	Adults	ELISA+IIF	ELISA	IIF		2	Euroimmun (ELISA); Euroimmune (IIF)	IgM; IgG	Low	100-249	180	20	0.111111	0.0692049	0.166377	(0.0692, 0.1664)
102	General populations	Baasandavga, 2017	2017	Asia	Asia & Africa	Mongolia	Khentii	English	Cross-Sectional; one population group	Convenience	2005	2016	12	2005-2016	2000-2009	2010-2019		Non-Endemic	Non-Risk	National Center for Zoonotic Diseases	Volunteer donors	Unknown	Not described	Adults	ELISA+IIF	ELISA	IIF		2	Euroimmun (ELISA); Euroimmune (IIF)	IgM; IgG	Low	100-249	142	20	0.140845	0.0882037	0.209111	(0.0882, 0.2091)
102	General populations	Baasandavga, 2017	2017	Asia	Asia & Africa	Mongolia	Selenge province	English	Cross-Sectional; one population group	Convenience	2005	2016	12	2005-2016	2000-2009	2010-2019		Non-Endemic	Non-Risk	National Center for Zoonotic Diseases	Volunteer donors	Unknown	Not described	Adults	ELISA+IIF	ELISA	IIF		2	Euroimmun (ELISA); Euroimmune (IIF)	IgM; IgG	Low	500-999	856	178	0.207944	0.181216	0.236699	(0.1812, 0.2367)
102	General populations	Baasandavga, 2017	2017	Asia	Asia & Africa	Mongolia	Ulaanbaatar	English	Cross-Sectional; one population group	Convenience	2005	2016	12	2005-2016	2000-2009	2010-2019		Non-Endemic	Non-Risk	National Center for Zoonotic Diseases	Volunteer donors	Unknown	Not described	Adults	ELISA+IIF	ELISA	IIF		2	Euroimmun (ELISA); Euroimmune (IIF)	IgM; IgG	Low	0-99	27	1	0.037037	0.000937257	0.189706	(0.0009, 0.1897)
105	High-risk populations	Yoshii, 2017	2017	Asia	Asia & Africa	Japan	Hokkaido	English	Cross-Sectional; one population group	Convenience	2017	2017	1	2017	2010-2019			Endemic	Low-Risk	Hokkaido University	Military personnel	Unvaccinated	Mean 43.4 (35-54)	Adults	ELISA+NT	ELISA	NT		2	Not described	IgG	High	250-499	291	2	0.00687285	0.000833421	0.0246052	(0.0008, 0.0246)
108	General populations	Yilmaz, 2019	2019	Asia	Asia & Africa	Turkey	Istanbul	English	Cross-Sectional; one population group	Convenience	2013	2016	4	2013-2016	2010-2019			Non-Endemic	Non-Risk	Istanbul University	Febrile ill children seeking healthcare	Unvaccinated	(2-18)	Pediatrics	ELISA	ELISA			1	Euroimmun (ELISA)	IgM; IgG; TBEV	High	100-249	110	5	0.0454545	0.0149215	0.102892	(0.0149, 0.1029)
112	High-risk populations	Yoo, 2020	2020	Asia	Asia & Africa	South Korea	Jeju Island	English	Cross-Sectional; one population group	Convenience	2015	2018	4	2015-2018	2010-2019			Non-Endemic	Non-Risk	Jeju National University Hospital	Farmers	Unknown	Mean 60.1 +/- 10.5	Adults	ELISA	ELISA			1	GenWay (ELISA)	IgM; IgG	Moderate	250-499	313	6	0.0191693	0.0070665	0.0412545	(0.0071, 0.0413)
116	High-risk populations	Noh, 2021	2021	Asia	Asia & Africa	South Korea	National	English	Cross-Sectional; one population group	Convenience	2017	2018	2	2017-2018	2010-2019			Non-Endemic	Non-Risk	Korea University Guro Hospital	Foresters; Farmers	Unvaccinated	Median 56 (19-88)	Adults	ELISA+NT	ELISA	NT		2	Euroimmun; PRNT	IgM; TBEV	High	500-999	583	2	0.00343053	0.000415724	0.0123369	(0.0004, 0.0123)
125	High-risk populations	Ganbold, 2023	2023	Asia	Asia & Africa	Mongolia	National	English	Cross-Sectional; one population group	Stratified convenience	2016	2022	7	2016-2022	2010-2019	2020-present		Non-Endemic	Non-Risk	Provincial Hospitals in Mongolia	Tick-bitten individuals	Unvaccinated	Median 28 +/- 20 (0-75)	Both pediatrics & adults	ELISA	ELISA			1	Euroimmun	IgM; IgG	Low	500-999	993	201	0.202417	0.177834	0.228778	(0.1778, 0.2288)
3	High-risk populations	Salminen, 1961	1961	Europe	Northwestern Eurasia	Finland	Mariehamn	English	Cross-Sectional; one population group	Random	1958	1959	2	1958-1959	1950-1959			Endemic	High-Risk	Not described	Healthy donors	Unvaccinated	(1-91+)	Both pediatrics & adults	HI	HI			1		IgG	Moderate	0-99	24	0	0	0	0.142474	(0.0000, 0.1425)
3	High-risk populations	Salminen, 1961	1961	Europe	Northwestern Eurasia	Finland	Main rural part of main island	English	Cross-Sectional; one population group	Random	1958	1959	2	1958-1959	1950-1959			Endemic	High-Risk	Not described	Healthy donors	Unvaccinated	(1-91+)	Both pediatrics & adults	HI	HI			1		IgG	Moderate	0-99	77	8	0.103896	0.0459341	0.194493	(0.0459, 0.1945)
3	High-risk populations	Salminen, 1961	1961	Europe	Northwestern Eurasia	Finland	Lemland; Lumparland	English	Cross-Sectional; one population group	Random	1958	1959	2	1958-1959	1950-1959			Endemic	High-Risk	Not described	Healthy donors	Unvaccinated	(1-91+)	Both pediatrics & adults	HI	HI			1		IgG	Moderate	0-99	43	11	0.255814	0.135186	0.411716	(0.1352, 0.4117)
3	High-risk populations	Salminen, 1961	1961	Europe	Northwestern Eurasia	Finland	Brando	English	Cross-Sectional; one population group	Random	1958	1959	2	1958-1959	1950-1959			Endemic	High-Risk	Not described	Healthy donors	Unvaccinated	(1-91+)	Both pediatrics & adults	HI	HI			1		IgG	Moderate	0-99	37	7	0.189189	0.0796211	0.351552	(0.0796, 0.3516)
3	High-risk populations	Salminen, 1961	1961	Europe	Northwestern Eurasia	Finland	Kumlinge	English	Cross-Sectional; one population group	Random	1958	1959	2	1958-1959	1950-1959			Endemic	High-Risk	Not described	Healthy donors	Unvaccinated	(1-91+)	Both pediatrics & adults	HI	HI			1		IgG	Moderate	0-99	68	17	0.25	0.15288	0.369822	(0.1529, 0.3698)
3	High-risk populations	Salminen, 1961	1961	Europe	Northwestern Eurasia	Finland	Vardo	English	Cross-Sectional; one population group	Random	1958	1959	2	1958-1959	1950-1959			Endemic	High-Risk	Not described	Healthy donors	Unvaccinated	(1-91+)	Both pediatrics & adults	HI	HI			1		IgG	Moderate	0-99	47	2	0.0425532	0.00519558	0.145405	(0.0052, 0.1454)
3	High-risk populations	Salminen, 1961	1961	Europe	Northwestern Eurasia	Finland	Sottunga	English	Cross-Sectional; one population group	Random	1958	1959	2	1958-1959	1950-1959			Endemic	High-Risk	Not described	Healthy donors	Unvaccinated	(1-91+)	Both pediatrics & adults	HI	HI			1		IgG	Moderate	100-249	148	10	0.0675676	0.0328745	0.120748	(0.0329, 0.1207)
3	High-risk populations	Salminen, 1961	1961	Europe	Northwestern Eurasia	Finland	Foglo	English	Cross-Sectional; one population group	Random	1958	1959	2	1958-1959	1950-1959			Endemic	High-Risk	Not described	Healthy donors	Unvaccinated	(1-91+)	Both pediatrics & adults	HI	HI			1		IgG	Moderate	0-99	96	32	0.333333	0.240381	0.436883	(0.2404, 0.4369)
3	High-risk populations	Salminen, 1961	1961	Europe	Northwestern Eurasia	Finland	Kokar	English	Cross-Sectional; one population group	Random	1958	1959	2	1958-1959	1950-1959			Endemic	High-Risk	Not described	Healthy donors	Unvaccinated	(1-91+)	Both pediatrics & adults	HI	HI			1		IgG	Moderate	0-99	82	7	0.0853659	0.0350127	0.168008	(0.0350, 0.1680)
8	General populations	Kääriäinen, 1965	1965	Europe	Northwestern Eurasia	Finland	National	English	Cross-Sectional; one population group	Convenience	1	1	1	not described	not described			Endemic	High-Risk	Not described	Rural donors	Unvaccinated	5-50+	Both pediatrics & adults	HI+NT	HI	NT		2	In-house	IgG	High		8010	27	0.00337079	0.00222251	0.00490056	(0.0022, 0.0049)
23	General populations	Moteiunas, 1973	1973	Europe	Northwestern Eurasia	Lithuania	Not described	Russian	Cross-Sectional; one population group	Convenience	1	1	1	not described	not described			Endemic	High-Risk	Not described	Healthy donors	Unvaccinated	(15-73)	Both pediatrics & adults	HI	HI			1	In-house	IgG	Moderate		7620	503	0.066	0.0605367	0.0718191	(0.0605, 0.0718)
34	General populations	Vorontsova, 1985	1985	Europe	Northwestern Eurasia	Russia	South Udmurtia (South-West Ural region)	Russian	Not described	Unavailable	1965	1965	1	1965	1960-1969			Endemic	High-Risk	Unavailable	Unavailable	Unvaccinated	(0-60+)	Both pediatrics & adults	HI	HI			1	Not described	IgG	Moderate	250-499	279	172	0.616487	0.556646	0.673826	(0.5566, 0.6738)
34	General populations	Vorontsova, 1985	1985	Europe	Northwestern Eurasia	Russia	South Udmurtia (South-West Ural region)	Russian	Not described	Unavailable	1975	1975	1	1975	1970-1979			Endemic	High-Risk	Unavailable	Unavailable	Unvaccinated	(0-60+)	Both pediatrics & adults	HI	HI			1	Not described	IgG	Moderate	250-499	279	111	0.397849	0.339983	0.45791	(0.3400, 0.4579)
38	High-risk populations	Kroneld, 1989	1989	Europe	Northwestern Eurasia	Finland	Inio	English	Cross-Sectional; multiple population groups	Convenience	1	1	1	not described	not described			Endemic	High-Risk	Department of Virology, University of Turku	Island inhabitants	Unknown	Mean 48 (8-95)	Both pediatrics & adults	ELISA+HI	ELISA	HI		2	In-house	IgG	Moderate	100-249	148	39	0.263514	0.194575	0.342171	(0.1946, 0.3422)
38	General populations	Kroneld, 1989	1989	Europe	Northwestern Eurasia	Finland	Turku	English	Cross-Sectional; multiple population groups	Convenience	1	1	1	not described	not described			Endemic	Low-Risk	Department of Virology, University of Turku	Control volunteers	Unknown	Mean 48 (8-95)	Both pediatrics & adults	ELISA+HI	ELISA	HI		2	In-house	IgG	Moderate	100-249	128	1	0.0078125	0.000197776	0.042759	(0.0002, 0.0428)
38	General populations	Kroneld, 1989	1989	Europe	Northwestern Eurasia	Finland	Jyvaskyla	English	Cross-Sectional; multiple population groups	Convenience	1	1	1	not described	not described			Endemic	Low-Risk	Department of Virology, University of Turku	Control volunteers	Unknown	Mean 48 (8-95)	Both pediatrics & adults	ELISA+HI	ELISA	HI		2	In-house	IgG	Moderate	100-249	157	1	0.00636943	0.000161247	0.0349758	(0.0002, 0.0350)
41	General populations	L'vov, 1990	1990	Europe	Northwestern Eurasia	Russia	Tundra	Russian	Cross-Sectional; one population group	Convenience	1986	1987	2	1986-1987	1980-1989			Endemic	High-Risk	USSR Academy of Medical Sciences	Donors	Unvaccinated	Not described	Not described	HI+CF	HI	CF		2	In-house	IgG	Moderate		61	0	0	0	0.0586812	(0.0000, 0.0587)
41	General populations	L'vov, 1990	1990	Europe	Northwestern Eurasia	Russia	Forest Tundra	Russian	Cross-Sectional; one population group	Convenience	1986	1987	2	1986-1987	1980-1989			Endemic	High-Risk	USSR Academy of Medical Sciences	Donors	Unvaccinated	Not described	Not described	HI+CF	HI	CF		2	In-house	IgG	Moderate		15	2	0.133333	0.0165759	0.404603	(0.0166, 0.4046)
41	General populations	L'vov, 1990	1990	Europe	Northwestern Eurasia	Russia	Northern Taiga	Russian	Cross-Sectional; one population group	Convenience	1986	1987	2	1986-1987	1980-1989			Endemic	High-Risk	USSR Academy of Medical Sciences	Donors	Unvaccinated	Not described	Not described	HI+CF	HI	CF		2	In-house	IgG	Moderate		1416	33	0.0233051	0.0160952	0.0325744	(0.0161, 0.0326)
41	General populations	L'vov, 1990	1990	Europe	Northwestern Eurasia	Russia	Middle Taiga	Russian	Cross-Sectional; one population group	Convenience	1986	1987	2	1986-1987	1980-1989			Endemic	High-Risk	USSR Academy of Medical Sciences	Donors	Unvaccinated	Not described	Not described	HI+CF	HI	CF		2	In-house	IgG	Moderate		572	28	0.048951	0.0327706	0.0699734	(0.0328, 0.0700)
45	General populations	Kuzyaev, 1992	1992	Europe	Northwestern Eurasia	Russia	Western Ural	Russian	Not described	Unavailable	1988	1989	2	1988-1989	1980-1989			Endemic	High-Risk	National Institute of Public Health (Prague, CR)	Volunteer donors	Unvaccinated	(0-60+)	Both pediatrics & adults	NT	NT			1	Not described	IgG	Low	1000+	1307	104	0.0795715	0.0654757	0.0955907	(0.0655, 0.0956)
45	General populations	Kuzyaev, 1992	1992	Europe	Northwestern Eurasia	Russia	Western Ural	Russian	Not described	Unavailable	1966	1968	3	1966-1968	1960-1969			Endemic	High-Risk	National Institute of Public Health (Prague, CR)	Volunteer donors	Unvaccinated	(0-60+)	Both pediatrics & adults	NT	NT			1	Not described	IgG	Low	1000+	2977	855	0.287202	0.270996	0.303827	(0.2710, 0.3038)
61	High-risk populations	Juceviciene, 2001	2001	Europe	Northwestern Eurasia	Lithuania	National	English	Cross-Sectional; multiple population groups	Convenience	2000	2000	1	2000	2000-2009			Endemic	High-Risk	Not described	Military personnel	Unvaccinated	Not described	Not described	HI	HI			1	In-house	IgG	Low	500-999	595	16	0.0268908	0.0154468	0.0433023	(0.0154, 0.0433)
61	General populations	Juceviciene, 2001	2001	Europe	Northwestern Eurasia	Lithuania	National	English	Cross-Sectional; multiple population groups	Convenience	2000	2000	1	2000	2000-2009			Endemic	High-Risk	Not described	Healthy donors	Unvaccinated	(<20-84)	Both pediatrics & adults	HI	HI			1	In-house	IgG	Low	1000+	893	28	0.031355	0.0209342	0.0449994	(0.0209, 0.0450)
88	General populations	Magnaval, 2011	2011	Europe	Northwestern Eurasia	Russia	Viljujsk	English	Cross-Sectional; one population group	Convenience	2007	2007	1	2007	2000-2009			Endemic	High-Risk	Administrative Departments in Viljujsk	Healthy donors	Unknown	(18-75)	Adults	ELISA	ELISA			1	In-house	IgG	Low	0-99	90	3	0.0333333	0.0069276	0.0943361	(0.0069, 0.0943)
100	General populations	Magnaval, 2016	2016	Europe	Northwestern Eurasia	Russia	Yakutia	English	Cross-Sectional; one population group	Random	2012	2012	1	2012	2010-2019			Endemic	High-Risk	Not described	Healthy donors	Unknown	(18-81)	Adults	ELISA	ELISA			1	In-house	IgG	High	0-99	77	0	0	0	0.0467781	(0.0000, 0.0468)
123	High-risk populations	Berthen, 2023	2023	Europe	Northwestern Eurasia	Finland	Aland Islands	English	Prospective	Convenience	2018	2022	5	2018-2022	2010-2019	2020-present		Endemic	High-Risk	High-risk individuals	Tick-bitten individuals	Vaccinated	Median 65 (29-87)	Adults	ELISA	ELISA			1	ReaScan (ELISA IgM); EuroImmun (ELISA IgG)	IgM; IgG	High	100-249	100	4	0.04	0.0110045	0.0992572	(0.0110, 0.0993)
18	General populations	Bordoski, 1972	1972	Europe	Southeastern Europe	Serbia	Zrenjanin	Bosnian	Cross-Sectional; one population group	Convenience	1962	1969	8	1962-1969	1960-1969			Non-Endemic	Low-Risk	Not described	Not described	Unvaccinated	Not described	Adults	HI	HI			1		IgG	Moderate	250-499	272	23	0.0845588	0.054358	0.124178	(0.0544, 0.1242)
18	General populations	Bordoski, 1972	1972	Europe	Southeastern Europe	Serbia	South Mitrovica	Bosnian	Cross-Sectional; one population group	Convenience	1962	1969	8	1962-1969	1960-1969			Non-Endemic	Low-Risk	Not described	Not described	Unvaccinated	Not described	Adults	HI	HI			1		IgG	Moderate	250-499	450	5	0.0111111	0.00361732	0.025738	(0.0036, 0.0257)
18	General populations	Bordoski, 1972	1972	Europe	Southeastern Europe	Serbia	Zajecar	Bosnian	Cross-Sectional; one population group	Convenience	1962	1969	8	1962-1969	1960-1969			Non-Endemic	Low-Risk	Not described	Not described	Unvaccinated	Not described	Adults	HI	HI			1		IgG	Moderate	250-499	479	17	0.0354906	0.020808	0.056217	(0.0208, 0.0562)
18	General populations	Bordoski, 1972	1972	Europe	Southeastern Europe	Serbia	Kraljevo	Bosnian	Cross-Sectional; one population group	Convenience	1962	1969	8	1962-1969	1960-1969			Non-Endemic	Low-Risk	Not described	Not described	Unvaccinated	Not described	Adults	HI	HI			1		IgG	Moderate	250-499	397	8	0.0201511	0.00873901	0.0393183	(0.0087, 0.0393)
18	General populations	Bordoski, 1972	1972	Europe	Southeastern Europe	Serbia	T. Uzice	Bosnian	Cross-Sectional; one population group	Convenience	1962	1969	8	1962-1969	1960-1969			Non-Endemic	Low-Risk	Not described	Not described	Unvaccinated	Not described	Adults	HI	HI			1		IgG	Moderate	0-99	31	6	0.193548	0.0745199	0.374732	(0.0745, 0.3747)
18	General populations	Bordoski, 1972	1972	Europe	Southeastern Europe	Serbia	Pristina	Bosnian	Cross-Sectional; one population group	Convenience	1962	1969	8	1962-1969	1960-1969			Non-Endemic	Low-Risk	Not described	Not described	Unvaccinated	Not described	Adults	HI	HI			1		IgG	Moderate	0-99	37	14	0.378378	0.224576	0.552432	(0.2246, 0.5524)
18	General populations	Bordoski, 1972	1972	Europe	Southeastern Europe	Serbia	Novi Pazar	Bosnian	Cross-Sectional; one population group	Convenience	1962	1969	8	1962-1969	1960-1969			Non-Endemic	Low-Risk	Not described	Not described	Unvaccinated	Not described	Adults	HI	HI			1		IgG	Moderate	0-99	19	10	0.526316	0.288643	0.755525	(0.2886, 0.7555)
18	General populations	Bordoski, 1972	1972	Europe	Southeastern Europe	Serbia	Beograd	Bosnian	Cross-Sectional; one population group	Convenience	1962	1969	8	1962-1969	1960-1969			Non-Endemic	Low-Risk	Not described	Not described	Unvaccinated	Not described	Adults	HI	HI			1		IgG	Moderate	0-99	41	3	0.0731707	0.0153515	0.199246	(0.0154, 0.1992)
21	High-risk populations	Drăgănescu, 1973	1973	Europe	Southeastern Europe	Romania	Ilfov	English	Cross-Sectional; one population group	Convenience	1972	1972	1	1972	1970-1979			Endemic	High-Risk	Institute of Virology of Bratislava	High-risk occupations	Unvaccinated	15-70	Both pediatrics & adults	HI	HI			1	In-house	IgG	High	250-499	293	0	0	0	0.0125111	(0.0000, 0.0125)
21	High-risk populations	Drăgănescu, 1973	1973	Europe	Southeastern Europe	Romania	Ialomita	English	Cross-Sectional; one population group	Convenience	1972	1972	1	1972	1970-1979			Endemic	High-Risk	Institute of Virology of Bratislava	High-risk occupations	Unvaccinated	15-70	Both pediatrics & adults	HI	HI			1	In-house	IgG	High	250-499	267	0	0	0	0.013721	(0.0000, 0.0137)
21	High-risk populations	Drăgănescu, 1973	1973	Europe	Southeastern Europe	Romania	Braila	English	Cross-Sectional; one population group	Convenience	1972	1972	1	1972	1970-1979			Endemic	High-Risk	Institute of Virology of Bratislava	High-risk occupations	Unvaccinated	15-70	Both pediatrics & adults	HI	HI			1	In-house	IgG	High	250-499	344	0	0	0	0.0106662	(0.0000, 0.0107)
21	High-risk populations	Drăgănescu, 1973	1973	Europe	Southeastern Europe	Romania	Buzau	English	Cross-Sectional; one population group	Convenience	1972	1972	1	1972	1970-1979			Endemic	High-Risk	Institute of Virology of Bratislava	High-risk occupations	Unvaccinated	15-70	Both pediatrics & adults	HI	HI			1	In-house	IgG	High	250-499	298	8	0.0268456	0.0116598	0.0522093	(0.0117, 0.0522)
27	General populations	Papapanagiotou, 1974	1974	Europe	Southeastern Europe	Greece	Macedonia and Thrace	English	Cross-Sectional; one population group	Convenience	1972	1972	1	1972	1970-1979			Non-Endemic	Low-Risk	Not described	Healthy donors	Unvaccinated	Not described	Not described	HI	HI			1	In-house	IgG	Low		300	13	0.043	0.0232718	0.0729615	(0.0233, 0.0730)
28	High-risk populations	Drăgănescu, 1975	1975	Europe	Southeastern Europe	Romania	Not described	English	Cross-Sectional; one population group	Convenience	1	1	1	not described	not described			Endemic	High-Risk	Institute Virology Bucharest	Agriculture workers	Unvaccinated	Not described	Not described	HI	HI			1	In-house	IgG	Moderate		481	57	0.118503	0.0910004	0.150797	(0.0910, 0.1508)
30	General populations	Drăgănescu, 1978	1978	Europe	Southeastern Europe	Romania	Biotope "C"	English	Cross-Sectional; one population group	Convenience	1	1	1	not described	not described			Endemic	High-Risk	Institute Virology Bucharest	Healthy donors	Unvaccinated	Not described	Not described	HI+CF	HI	CF		2	In-house	IgG	High		1025	64	0.062439	0.0484141	0.0790372	(0.0484, 0.0790)
30	General populations	Drăgănescu, 1978	1978	Europe	Southeastern Europe	Romania	Biotope "T"	English	Cross-Sectional; one population group	Convenience	1	1	1	not described	not described			Endemic	High-Risk	Institute Virology Bucharest	Healthy donors	Unvaccinated	Not described	Not described	HI+CF	HI	CF		2	In-house	IgG	High		481	54	0.112266	0.0854714	0.143935	(0.0855, 0.1439)
33	High-risk populations	Girjabu, 1985	1985	Europe	Southeastern Europe	Romania	Not described	English	Cross-Sectional; one population group	Convenience	1	1	1	not described	not described			Endemic	High-Risk	Institute Virology Bucharest	Agriculture workers	Unvaccinated	Not described	Not described	HI	HI			1	In-house	IgG	Moderate		511	59	0.11546	0.0890648	0.146398	(0.0891, 0.1464)
59	High-risk populations	Borcic, 2001	2001	Europe	Southeastern Europe	Croatia	Delnice	Croatian	Cross-Sectional; one population group	Convenience	2000	2000	1	2000	2000-2009			Endemic	High-Risk	Delnice Forestry Enterprise	Foresters	Not described	Not described	Not described	ELISA+IIF	ELISA	IIF		2	Immunozym (ELISA); In house (IIF)	IgG	Moderate	100-249	139	2	0.0143885	0.00174729	0.0510084	(0.0017, 0.0510)
62	High-risk populations	Sanchez, 2001	2001	Europe	Southeastern Europe	Bosnia and Herzegovina	Regional	English	Cross-Sectional; one population group	Convenience	1996	1996	1	1996	1990-1999			Endemic	Low-Risk	Walter Reed	U.S. military personnel	Unvaccinated	Not described	Not described	ELISA	ELISA			1	Not described	IgG	Moderate	500-999	959	4	0.00417101	0.00113759	0.0106447	(0.0011, 0.0106)
78	General populations	Ionescu, 2008	2008	Europe	Southeastern Europe	Romania	Alba	Romanian	Cross-Sectional; one population group	Convenience	1985	1993	9	1985-1993	1980-1989	1990-1999		Endemic	Low-Risk	Microbiology and Epidemiology Laboratory (CCSMM)	Healthy donors	Not described	Not described	Not described	ELISA+HI	ELISA	HI		2	Not described	IgM; IgG	Low	0-99	49	2	0.0408163	0.00498184	0.139787	(0.0050, 0.1398)
78	General populations	Ionescu, 2008	2008	Europe	Southeastern Europe	Romania	Bistrita-Nasaud	Romanian	Cross-Sectional; one population group	Convenience	1985	1993	9	1985-1993	1980-1989	1990-1999		Endemic	Low-Risk	Microbiology and Epidemiology Laboratory (CCSMM)	Healthy donors	Not described	Not described	Not described	ELISA+HI	ELISA	HI		2	Not described	IgM; IgG	Low	500-999	626	29	0.0463259	0.0312414	0.0658566	(0.0312, 0.0659)
78	General populations	Ionescu, 2008	2008	Europe	Southeastern Europe	Romania	Caras Severin	Romanian	Cross-Sectional; one population group	Convenience	1985	1993	9	1985-1993	1980-1989	1990-1999		Endemic	Low-Risk	Microbiology and Epidemiology Laboratory (CCSMM)	Healthy donors	Not described	Not described	Not described	ELISA+HI	ELISA	HI		2	Not described	IgM; IgG	Low	0-99	52	2	0.0384615	0.00469229	0.132128	(0.0047, 0.1321)
78	General populations	Ionescu, 2008	2008	Europe	Southeastern Europe	Romania	Calarasi	Romanian	Cross-Sectional; one population group	Convenience	1985	1993	9	1985-1993	1980-1989	1990-1999		Endemic	Low-Risk	Microbiology and Epidemiology Laboratory (CCSMM)	Healthy donors	Not described	Not described	Not described	ELISA+HI	ELISA	HI		2	Not described	IgM; IgG	Low	500-999	651	10	0.015361	0.00739012	0.0280675	(0.0074, 0.0281)
78	General populations	Ionescu, 2008	2008	Europe	Southeastern Europe	Romania	Cluj	Romanian	Cross-Sectional; one population group	Convenience	1985	1993	9	1985-1993	1980-1989	1990-1999		Endemic	Low-Risk	Microbiology and Epidemiology Laboratory (CCSMM)	Healthy donors	Not described	Not described	Not described	ELISA+HI	ELISA	HI		2	Not described	IgM; IgG	Low	250-499	328	15	0.0457317	0.0258183	0.0743066	(0.0258, 0.0743)
78	General populations	Ionescu, 2008	2008	Europe	Southeastern Europe	Romania	Constanta	Romanian	Cross-Sectional; one population group	Convenience	1985	1993	9	1985-1993	1980-1989	1990-1999		Endemic	Low-Risk	Microbiology and Epidemiology Laboratory (CCSMM)	Healthy donors	Not described	Not described	Not described	ELISA+HI	ELISA	HI		2	Not described	IgM; IgG	Low	250-499	433	5	0.0115473	0.00375973	0.0267407	(0.0038, 0.0267)
78	General populations	Ionescu, 2008	2008	Europe	Southeastern Europe	Romania	Dolj	Romanian	Cross-Sectional; one population group	Convenience	1985	1993	9	1985-1993	1980-1989	1990-1999		Endemic	Low-Risk	Microbiology and Epidemiology Laboratory (CCSMM)	Healthy donors	Not described	Not described	Not described	ELISA+HI	ELISA	HI		2	Not described	IgM; IgG	Low	100-249	117	3	0.025641	0.00531933	0.0731068	(0.0053, 0.0731)
78	General populations	Ionescu, 2008	2008	Europe	Southeastern Europe	Romania	Gorj	Romanian	Cross-Sectional; one population group	Convenience	1985	1993	9	1985-1993	1980-1989	1990-1999		Endemic	Low-Risk	Microbiology and Epidemiology Laboratory (CCSMM)	Healthy donors	Not described	Not described	Not described	ELISA+HI	ELISA	HI		2	Not described	IgM; IgG	Low	0-99	75	3	0.04	0.00832617	0.112477	(0.0083, 0.1125)
78	General populations	Ionescu, 2008	2008	Europe	Southeastern Europe	Romania	Hunedoara	Romanian	Cross-Sectional; one population group	Convenience	1985	1993	9	1985-1993	1980-1989	1990-1999		Endemic	Low-Risk	Microbiology and Epidemiology Laboratory (CCSMM)	Healthy donors	Not described	Not described	Not described	ELISA+HI	ELISA	HI		2	Not described	IgM; IgG	Low	0-99	52	2	0.0384615	0.00469229	0.132128	(0.0047, 0.1321)
78	General populations	Ionescu, 2008	2008	Europe	Southeastern Europe	Romania	Iasi	Romanian	Cross-Sectional; one population group	Convenience	1985	1993	9	1985-1993	1980-1989	1990-1999		Endemic	Low-Risk	Microbiology and Epidemiology Laboratory (CCSMM)	Healthy donors	Not described	Not described	Not described	ELISA+HI	ELISA	HI		2	Not described	IgM; IgG	Low	0-99	41	0	0	0	0.0860438	(0.0000, 0.0860)
78	General populations	Ionescu, 2008	2008	Europe	Southeastern Europe	Romania	Maramures	Romanian	Cross-Sectional; one population group	Convenience	1985	1993	9	1985-1993	1980-1989	1990-1999		Endemic	Low-Risk	Microbiology and Epidemiology Laboratory (CCSMM)	Healthy donors	Not described	Not described	Not described	ELISA+HI	ELISA	HI		2	Not described	IgM; IgG	Low	500-999	664	106	0.159639	0.13259	0.189753	(0.1326, 0.1898)
78	General populations	Ionescu, 2008	2008	Europe	Southeastern Europe	Romania	Mures	Romanian	Cross-Sectional; one population group	Convenience	1985	1993	9	1985-1993	1980-1989	1990-1999		Endemic	Low-Risk	Microbiology and Epidemiology Laboratory (CCSMM)	Healthy donors	Not described	Not described	Not described	ELISA+HI	ELISA	HI		2	Not described	IgM; IgG	Low	0-99	82	6	0.0731707	0.0273249	0.152487	(0.0273, 0.1525)
78	General populations	Ionescu, 2008	2008	Europe	Southeastern Europe	Romania	Olt	Romanian	Cross-Sectional; one population group	Convenience	1985	1993	9	1985-1993	1980-1989	1990-1999		Endemic	Low-Risk	Microbiology and Epidemiology Laboratory (CCSMM)	Healthy donors	Not described	Not described	Not described	ELISA+HI	ELISA	HI		2	Not described	IgM; IgG	Low	0-99	54	5	0.0925926	0.0307528	0.203002	(0.0308, 0.2030)
78	General populations	Ionescu, 2008	2008	Europe	Southeastern Europe	Romania	Prahova	Romanian	Cross-Sectional; one population group	Convenience	1985	1993	9	1985-1993	1980-1989	1990-1999		Endemic	Low-Risk	Microbiology and Epidemiology Laboratory (CCSMM)	Healthy donors	Not described	Not described	Not described	ELISA+HI	ELISA	HI		2	Not described	IgM; IgG	Low	0-99	86	5	0.0581395	0.0191451	0.130484	(0.0191, 0.1305)
78	General populations	Ionescu, 2008	2008	Europe	Southeastern Europe	Romania	Sibiu	Romanian	Cross-Sectional; one population group	Convenience	1985	1993	9	1985-1993	1980-1989	1990-1999		Endemic	Low-Risk	Microbiology and Epidemiology Laboratory (CCSMM)	Healthy donors	Not described	Not described	Not described	ELISA+HI	ELISA	HI		2	Not described	IgM; IgG	Low	0-99	74	2	0.027027	0.00329002	0.0942443	(0.0033, 0.0942)
78	General populations	Ionescu, 2008	2008	Europe	Southeastern Europe	Romania	Suceava	Romanian	Cross-Sectional; one population group	Convenience	1985	1993	9	1985-1993	1980-1989	1990-1999		Endemic	Low-Risk	Microbiology and Epidemiology Laboratory (CCSMM)	Healthy donors	Not described	Not described	Not described	ELISA+HI	ELISA	HI		2	Not described	IgM; IgG	Low	250-499	407	34	0.0835381	0.0585452	0.11478	(0.0585, 0.1148)
78	General populations	Ionescu, 2008	2008	Europe	Southeastern Europe	Romania	Timis	Romanian	Cross-Sectional; one population group	Convenience	1985	1993	9	1985-1993	1980-1989	1990-1999		Endemic	Low-Risk	Microbiology and Epidemiology Laboratory (CCSMM)	Healthy donors	Not described	Not described	Not described	ELISA+HI	ELISA	HI		2	Not described	IgM; IgG	Low	100-249	168	4	0.0238095	0.00652454	0.0598373	(0.0065, 0.0598)
78	General populations	Ionescu, 2008	2008	Europe	Southeastern Europe	Romania	Tulcea	Romanian	Cross-Sectional; one population group	Convenience	1985	1993	9	1985-1993	1980-1989	1990-1999		Endemic	Low-Risk	Microbiology and Epidemiology Laboratory (CCSMM)	Healthy donors	Not described	Not described	Not described	ELISA+HI	ELISA	HI		2	Not described	IgM; IgG	Low	100-249	180	14	0.0777778	0.0431732	0.127055	(0.0432, 0.1271)
78	General populations	Ionescu, 2008	2008	Europe	Southeastern Europe	Romania	Valcea	Romanian	Cross-Sectional; one population group	Convenience	1985	1993	9	1985-1993	1980-1989	1990-1999		Endemic	Low-Risk	Microbiology and Epidemiology Laboratory (CCSMM)	Healthy donors	Not described	Not described	Not described	ELISA+HI	ELISA	HI		2	Not described	IgM; IgG	Low	0-99	81	3	0.037037	0.00770404	0.104444	(0.0077, 0.1044)
78	General populations	Ionescu, 2008	2008	Europe	Southeastern Europe	Romania	Bucuresti	Romanian	Cross-Sectional; one population group	Convenience	1985	1993	9	1985-1993	1980-1989	1990-1999		Endemic	Low-Risk	Microbiology and Epidemiology Laboratory (CCSMM)	Healthy donors	Not described	Not described	Not described	ELISA+HI	ELISA	HI		2	Not described	IgM; IgG	Low	100-249	186	5	0.0268817	0.00878481	0.061615	(0.0088, 0.0616)
78	High-risk populations	Ionescu, 2008	2008	Europe	Southeastern Europe	Romania	Maramures	Romanian	Cross-Sectional; one population group	Convenience	1985	1993	9	1985-1993	1980-1989	1990-1999		Endemic	Low-Risk	Microbiology and Epidemiology Laboratory (CCSMM)	Foresters	Not described	Not described	Not described	ELISA+HI	ELISA	HI		2	Not described	IgM; IgG	Low	500-999	209	63	0.301435	0.240054	0.368551	(0.2401, 0.3686)
79	General populations	Molnar, 2008	2008	Europe	Southeastern Europe	Romania	Transylvania	Romanian	Cross-Sectional; multiple population groups	Convenience	1999	2006	8	1999-2006	1990-1999	2000-2009		Endemic	Low-Risk	Donor blood samples	Representative population	Unvaccinated	(0-70+)	Both pediatrics & adults	ELISA	ELISA			1	Virotech Diagnostics GmbH	IgG	Low	1000+	1669	10	0.00599161	0.00287684	0.0109911	(0.0029, 0.0110)
79	High-risk populations	Molnar, 2008	2008	Europe	Southeastern Europe	Romania	Transylvania	Romanian	Cross-Sectional; multiple population groups	Convenience	1999	2006	8	1999-2006	1990-1999	2000-2009		Endemic	Low-Risk	Hospital center	Occupatational risk group	Unvaccinated	(20-70+)	Adults	ELISA	ELISA			1	Virotech Diagnostics GmbH	IgG	Low	0-99	41	17	0.414634	0.263168	0.578904	(0.2632, 0.5789)
79	High-risk populations	Molnar, 2008	2008	Europe	Southeastern Europe	Romania	Transylvania	Romanian	Cross-Sectional; multiple population groups	Convenience	1999	2006	8	1999-2006	1990-1999	2000-2009		Endemic	Low-Risk	Hospital center	Residents of TBE patients	Unvaccinated	(20-70+)	Adults	ELISA	ELISA			1	Virotech Diagnostics GmbH	IgG	Low	0-99	95	11	0.115789	0.0592406	0.197741	(0.0592, 0.1977)
79	High-risk populations	Molnar, 2008	2008	Europe	Southeastern Europe	Romania	Transylvania	Romanian	Cross-Sectional; multiple population groups	Convenience	1999	2006	8	1999-2006	1990-1999	2000-2009		Endemic	Low-Risk	Hospital center	Residents near high-risk areas	Unvaccinated	(0-70+)	Both pediatrics & adults	ELISA	ELISA			1	Virotech Diagnostics GmbH	IgG	Low	100-249	172	10	0.058	0.0282291	0.10432	(0.0282, 0.1043)
80	General populations	Pavlidou, 2008	2008	Europe	Southeastern Europe	Greece	Northern Greece; Kefalonia Island	English	Cross-Sectional; one population group	Convenience	2003	2005	3	2003-2005	2000-2009			Non-Endemic	Non-Risk	Not described	Healthy donors	Unvaccinated	(0-89)	Both pediatrics & adults	ELISA+IIF	ELISA	IIF		2	GIBCO Diagnostics; Enzygnost	IgG	Low	500-999	921	19	0.0206298	0.012465	0.0320291	(0.0125, 0.0320)
89	General populations	Miletic-Medved, 2011	2011	Europe	Southeastern Europe	Croatia	Posavina	Croatian	Cross-Sectional; multiple population groups	Convenience	2010	2010	1	2010	2010-2019			Endemic	High-Risk	Forestry Authorities Posavina	Healthy donors	Unvaccinated	Mean 40.3 +/- 10 (20-69)	Adults	ELISA	ELISA			1	Genzyme Diagnostics Virotech	IgG	High	0-99	60	0	0	0	0.0596295	(0.0000, 0.0596)
89	High-risk populations	Miletic-Medved, 2011	2011	Europe	Southeastern Europe	Croatia	Posavina	Croatian	Cross-Sectional; multiple population groups	Convenience	2010	2010	1	2010	2010-2019			Endemic	High-Risk	Forestry Authorities Posavina	Foresters	Unvaccinated	Mean 40.3 +/- 10 (20-69)	Adults	ELISA	ELISA			1	Genzyme Diagnostics Virotech	IgG	Moderate	250-499	295	13	0.0440678	0.0236698	0.0741785	(0.0237, 0.0742)
90	General populations	Venturi, 2011	2011	Europe	Southeastern Europe	Serbia	Peja	English	Cross-Sectional; one population group	Random	2005	2005	1	2005	2000-2009			Endemic	Non-Risk	Peja Hospital	Healthy donors	Unknown	Median 34 (18-62)	Adults	ELISA+HI+NT	ELISA	HI	NT	3	Immunozym Progen Biotech (ELISA); In-house (HI); PRNT (NT)	IgM; IgG	Moderate	100-249	200	0	0	0	0.0182753	(0.0000, 0.0183)
103	General populations	Christova, 2017	2017	Europe	Southeastern Europe	Bulgaria	Silistra	English	Prospective	Random	2015	2015	1	2015	2010-2019			Endemic	Low-Risk	Regional primary healthcare centers	Random subjects for routine health check-ups	Unvaccinated	Mean 53.2 +/- 18.8	Both pediatrics & adults	ELISA+NT	ELISA	NT		2	Euroimmun (ELISA); microneutralization assay (NT)	IgG	High	0-99	50	1	0.02	0.000506228	0.10647	(0.0005, 0.1065)
103	General populations	Christova, 2017	2017	Europe	Southeastern Europe	Bulgaria	Ruse	English	Prospective	Random	2015	2015	1	2015	2010-2019			Endemic	Low-Risk	Regional primary healthcare centers	Random subjects for routine health check-ups	Unvaccinated	Mean 53.2 +/- 18.8	Both pediatrics & adults	ELISA+NT	ELISA	NT		2	Euroimmun (ELISA); microneutralization assay (NT)	IgG	High	0-99	50	2	0.04	0.00488143	0.137138	(0.0049, 0.1371)
103	General populations	Christova, 2017	2017	Europe	Southeastern Europe	Bulgaria	Vratsa	English	Prospective	Random	2015	2015	1	2015	2010-2019			Endemic	Low-Risk	Regional primary healthcare centers	Random subjects for routine health check-ups	Unvaccinated	Mean 53.2 +/- 18.8	Both pediatrics & adults	ELISA+NT	ELISA	NT		2	Euroimmun (ELISA); microneutralization assay (NT)	IgG	High	0-99	50	1	0.02	0.000506228	0.10647	(0.0005, 0.1065)
103	General populations	Christova, 2017	2017	Europe	Southeastern Europe	Bulgaria	Sofia Province	English	Prospective	Random	2015	2015	1	2015	2010-2019			Endemic	Low-Risk	Regional primary healthcare centers	Random subjects for routine health check-ups	Unvaccinated	Mean 53.2 +/- 18.8	Both pediatrics & adults	ELISA+NT	ELISA	NT		2	Euroimmun (ELISA); microneutralization assay (NT)	IgG	High	0-99	50	1	0.02	0.000506228	0.10647	(0.0005, 0.1065)
103	General populations	Christova, 2017	2017	Europe	Southeastern Europe	Bulgaria	Kyustendil	English	Prospective	Random	2015	2015	1	2015	2010-2019			Endemic	Low-Risk	Regional primary healthcare centers	Random subjects for routine health check-ups	Unvaccinated	Mean 53.2 +/- 18.8	Both pediatrics & adults	ELISA+NT	ELISA	NT		2	Euroimmun (ELISA); microneutralization assay (NT)	IgG	High	0-99	50	1	0.02	0.000506228	0.10647	(0.0005, 0.1065)
103	General populations	Christova, 2017	2017	Europe	Southeastern Europe	Bulgaria	Gabrovo	English	Prospective	Random	2015	2015	1	2015	2010-2019			Endemic	Low-Risk	Regional primary healthcare centers	Random subjects for routine health check-ups	Unvaccinated	Mean 53.2 +/- 18.8	Both pediatrics & adults	ELISA+NT	ELISA	NT		2	Euroimmun (ELISA); microneutralization assay (NT)	IgG	High	0-99	63	3	0.047619	0.00992995	0.132918	(0.0099, 0.1329)
104	General populations	Potkonjack, 2017	2017	Europe	Southeastern Europe	Serbia	Vojvodina	English	Cross-Sectional; one population group	Convenience	2014	2015	2	2014-2015	2010-2019			Endemic	High-Risk	Clinical Centre of Vojvodina	Hospitalized patients for other illnesses	Unvaccinated	Unknown	Not described	ELISA	ELISA			1	Euroimmun	IgG; TBEV	Moderate	250-499	267	10	0.0374532	0.0181038	0.0677974	(0.0181, 0.0678)
113	General populations	Banovic, 2021	2021	Europe	Southeastern Europe	Serbia	South Backa District	English	Cross-Sectional; multiple population groups	Convenience	2020	2020	1	2020	2020-present			Endemic	Low-Risk	Blood transfusion center	Healthy donors	Unknown	(1-65+)	Both pediatrics & adults	IIF	IIF			1	Euroimmun	IgG	Low	0-99	50	2	0.04	0.00488143	0.137138	(0.0049, 0.1371)
113	High-risk populations	Banovic, 2021	2021	Europe	Southeastern Europe	Serbia	South Backa District	English	Cross-Sectional; multiple population groups	Convenience	2020	2020	1	2020	2020-present			Endemic	Low-Risk	Pasteur Institute Novi Sad	Tick-bitten individuals	Unvaccinated	(1-65+)	Both pediatrics & adults	IIF	IIF			1	Euroimmun	IgG	Moderate	100-249	113	17	0.150442	0.0901496	0.229912	(0.0901, 0.2299)
120	General populations	Coroian, 2022	2022	Europe	Southeastern Europe	Romania	Alba	English	Cross-Sectional; one population group	Convenience	2019	2020	2	2019-2020	2010-2019	2020-present		Endemic	Low-Risk	Regional blood transfusion centers	Healthy donors	Unvaccinated	Median 41 (18-65)	Adults	ELISA+NT	ELISA	NT		2	Serion Diagnostics (ELISA); micro serum neutralization (NT)	IgG	High	100-249	200	0	0	0	0.0182753	(0.0000, 0.0183)
120	General populations	Coroian, 2022	2022	Europe	Southeastern Europe	Romania	Bistrita-Nasaud	English	Cross-Sectional; one population group	Convenience	2019	2020	2	2019-2020	2010-2019	2020-present		Endemic	Low-Risk	Regional blood transfusion centers	Healthy donors	Unvaccinated	Median 41 (18-65)	Adults	ELISA+NT	ELISA	NT		2	Serion Diagnostics (ELISA); micro serum neutralization (NT)	IgG	High	100-249	200	0	0	0	0.0182753	(0.0000, 0.0183)
120	General populations	Coroian, 2022	2022	Europe	Southeastern Europe	Romania	Cluj	English	Cross-Sectional; one population group	Convenience	2019	2020	2	2019-2020	2010-2019	2020-present		Endemic	Low-Risk	Regional blood transfusion centers	Healthy donors	Unvaccinated	Median 41 (18-65)	Adults	ELISA+NT	ELISA	NT		2	Serion Diagnostics (ELISA); micro serum neutralization (NT)	IgG	High	100-249	200	0	0	0	0.0182753	(0.0000, 0.0183)
120	General populations	Coroian, 2022	2022	Europe	Southeastern Europe	Romania	Maramures	English	Cross-Sectional; one population group	Convenience	2019	2020	2	2019-2020	2010-2019	2020-present		Endemic	Low-Risk	Regional blood transfusion centers	Healthy donors	Unvaccinated	Median 41 (18-65)	Adults	ELISA+NT	ELISA	NT		2	Serion Diagnostics (ELISA); micro serum neutralization (NT)	IgG	High	100-249	200	0	0	0	0.0182753	(0.0000, 0.0183)
120	General populations	Coroian, 2022	2022	Europe	Southeastern Europe	Romania	Satu-Mare	English	Cross-Sectional; one population group	Convenience	2019	2020	2	2019-2020	2010-2019	2020-present		Endemic	Low-Risk	Regional blood transfusion centers	Healthy donors	Unvaccinated	Median 41 (18-65)	Adults	ELISA+NT	ELISA	NT		2	Serion Diagnostics (ELISA); micro serum neutralization (NT)	IgG	High	100-249	200	1	0.005	0.000126581	0.0275419	(0.0001, 0.0275)
120	General populations	Coroian, 2022	2022	Europe	Southeastern Europe	Romania	Salaj	English	Cross-Sectional; one population group	Convenience	2019	2020	2	2019-2020	2010-2019	2020-present		Endemic	Low-Risk	Regional blood transfusion centers	Healthy donors	Unvaccinated	Median 41 (18-65)	Adults	ELISA+NT	ELISA	NT		2	Serion Diagnostics (ELISA); micro serum neutralization (NT)	IgG	High	100-249	200	0	0	0	0.0182753	(0.0000, 0.0183)
122	High-risk populations	Banovic, 2023	2023	Europe	Southeastern Europe	Serbia	National	English	Prospective	Convenience	2019	2021	3	2019-2021	2010-2019	2020-present		Non-Endemic	Low-Risk	Pasteur Institute Novi Sad (PI Novi Sad)	Tick-bitten individuals	Unvaccinated	Median 38 (10-58 years)	Both pediatrics & adults	NT	NT			1	In-house	IgM; IgG	High	250-499	450	3	0.0067	0.00137694	0.0193583	(0.0014, 0.0194)
127	High-risk populations	Jakimovski, 2023	2023	Europe	Southeastern Europe	North Macedonia	Skopje	English	Cross-Sectional; multiple population groups	Convenience	2022	2022	1	2022	2020-present			Non-Endemic	Low-Risk	Infectious Diseases Clinic in Skopje	Tick-bitten individuals	Unvaccinated	Not described	Both pediatrics & adults	NT	NT			1	Micro-neutralization test	IgG	High	0-99	45	1	0.0222222	0.00056246	0.117704	(0.0006, 0.1177)
127	General populations	Jakimovski, 2023	2023	Europe	Southeastern Europe	North Macedonia	Skopje	English	Cross-Sectional; multiple population groups	Convenience	2022	2022	1	2022	2020-present			Non-Endemic	Low-Risk	Infectious Diseases Clinic in Skopje	Healthy donors	Unvaccinated	Not described	Adults	NT	NT			1	Micro-neutralization test	IgG	High	0-99	46	0	0	0	0.0770618	(0.0000, 0.0771)
127	High-risk populations	Jakimovski, 2023	2023	Europe	Southeastern Europe	Serbia	Novi Sad	English	Cross-Sectional; multiple population groups	Convenience	2022	2022	1	2022	2020-present			Endemic	Low-Risk	Pasteur Institute in Novi Sad	Tick-bitten individuals	Unvaccinated	Not described	Both pediatrics & adults	NT	NT			1	Micro-neutralization test	IgG	High	0-99	51	0	0	0	0.069777	(0.0000, 0.0698)
127	General populations	Jakimovski, 2023	2023	Europe	Southeastern Europe	Serbia	Novi Sad	English	Cross-Sectional; multiple population groups	Convenience	2022	2022	1	2022	2020-present			Endemic	Low-Risk	Pasteur Institute in Novi Sad	Healthy donors	Unvaccinated	Not described	Adults	NT	NT			1	Micro-neutralization test	IgG	High	0-99	62	0	0	0	0.0577626	(0.0000, 0.0578)
1	General populations	Svedmyr, 1959	1959	Europe	Scandinavia	Sweden	Stockholm	English	Cross-Sectional; one population group	Convenience	1956	1956	1	1956	1950-1959			Endemic	High-Risk	Hospital for Infectious Diseases (Stockholm)	Healthy donors	Unvaccinated	Not described	Adults	NT	NT			1		IgG	High	0-99	44	1	0.0227273	0.000575239	0.120242	(0.0006, 0.1202)
1	General populations	Svedmyr, 1959	1959	Europe	Scandinavia	Sweden	Stockholm Archipelago	English	Cross-Sectional; one population group	Convenience	1956	1956	1	1956	1950-1959			Endemic	High-Risk	Norrtalje Hospital (Stockholm)	Patients for other illnesses	Unvaccinated	Not described	Adults	NT	NT			1		IgG	High	0-99	31	0	0	0	0.112189	(0.0000, 0.1122)
4	High-risk populations	Freundt, 1962	1962	Europe	Scandinavia	Denmark	Bornholm	English	Cross-Sectional; multiple population groups	Convenience	1960	1960	1	1960	1960-1969			Endemic	High-Risk	Not described	Foresters	Unvaccinated	Not described	Adults	HI+NT	HI	NT		2	Not described	IgG	High	0-99	39	11	0.282051	0.150014	0.448736	(0.1500, 0.4487)
4	General populations	Freundt, 1962	1962	Europe	Scandinavia	Denmark	Bornholm	English	Cross-Sectional; multiple population groups	Random	1960	1960	1	1960	1960-1969			Endemic	High-Risk	Not described	Mostly healthy donors	Unvaccinated	Not described	Adults	HI+NT	HI	NT		2	Not described	IgG	High	500-999	500	25	0.05	0.0326152	0.0729276	(0.0326, 0.0729)
31	General populations	Traavik, 1979	1979	Europe	Scandinavia	Norway	Bergen	Norwegian	Cross-Sectional; one population group	Convenience	1973	1974	2	1973-1974	1970-1979			Endemic	High-Risk	The Gade Institute	Patients for other illnesses	Unvaccinated	(10-70+)	Both pediatrics & adults	HI	HI			1	Immunozym; PRNT	IgG	Moderate	250-499	341	67	0.1965	0.155639	0.242685	(0.1556, 0.2427)
39	General populations	Gustafson, 1990	1990	Europe	Scandinavia	Sweden	Solleftea	English	Cross-Sectional; one population group	Convenience	1987	1987	1	1987	1980-1989			Endemic	High-Risk	Local hospitals	Control group	Unknown	Median 33 (19-50)	Adults	ELISA+HI	ELISA	HI		2	Enzyquick; Immuno AG	IgG	Moderate	0-99	50	0	0	0	0.0711217	(0.0000, 0.0711)
39	General populations	Gustafson, 1990	1990	Europe	Scandinavia	Sweden	Stockholm	English	Cross-Sectional; one population group	Convenience	1987	1987	1	1987	1980-1989			Endemic	High-Risk	Huddinge Hospital	Healthy donors	Unvaccinated	Median 50 (6-92)	Both pediatrics & adults	ELISA+HI	ELISA	HI		2	Enzyquick; Immuno AG	IgG	Moderate	100-249	150	8	0.0533333	0.0233038	0.102382	(0.0233, 0.1024)
39	High-risk populations	Gustafson, 1990	1990	Europe	Scandinavia	Sweden	Lisö	English	Cross-Sectional; one population group	Convenience	1987	1987	1	1987	1980-1989			Endemic	High-Risk	Local hospitals	Population with high tick exposure	Unvaccinated	Median 59 (4-86)	Both pediatrics & adults	ELISA+HI	ELISA	HI		2	Enzyquick; Immuno AG	IgG	Moderate	250-499	346	40	0.115607	0.0838883	0.154084	(0.0839, 0.1541)
43	High-risk populations	Gustafson, 1992	1992	Europe	Scandinavia	Sweden	Sandvik area; Lisö	English	Prospective	Convenience	1989	1989	1	1989	1980-1989			Endemic	High-Risk	Local hospitals	Population with high tick exposure	Unvaccinated	Median 62 (8-88)	Both pediatrics & adults	ELISA+HI	ELISA	HI		2	Enzyquick; Immuno AG	IgM; IgG	Moderate	100-249	258	3	0.0116279	0.0024044	0.0336037	(0.0024, 0.0336)
43	High-risk populations	Gustafson, 1992	1992	Europe	Scandinavia	Sweden	Sandvik area; Lisö	English	Prospective	Convenience	1988	1988	1	1988	1980-1989			Endemic	High-Risk	Local hospitals	Population with high tick exposure	Unvaccinated	Median 61 (7-87)	Both pediatrics & adults	ELISA+HI	ELISA	HI		2	Enzyquick; Immuno AG	IgM; IgG	Moderate	250-499	400	3	0.0075	0.00154936	0.0217607	(0.0015, 0.0218)
47	High-risk populations	Gustafson, 1993a	1993	Europe	Scandinavia	Sweden	Stora Risten; Ormon	English	Cross-Sectional; one population group	Convenience	1989	1989	1	1989	1980-1989			Endemic	High-Risk	Not described	Population with high tick exposure	Unvaccinated	Median 41 (4-82)	Both pediatrics & adults	ELISA+HI	ELISA	HI		2	Enzyquick; Immuno AG	IgG	Moderate	0-99	97	4	0.0412371	0.0113483	0.102227	(0.0113, 0.1022)
47	General populations	Gustafson, 1993a	1993	Europe	Scandinavia	Sweden	Blido; Yxlan	English	Cross-Sectional; one population group	Random	1989	1989	1	1989	1980-1989			Endemic	High-Risk	Not described	Subjects during routine medical care	Unvaccinated	Median 51 (10-83)	Both pediatrics & adults	ELISA+HI	ELISA	HI		2	Enzyquick; Immuno AG	IgG	Moderate	0-99	99	4	0.040404	0.0111167	0.100228	(0.0111, 0.1002)
47	General populations	Gustafson, 1993a	1993	Europe	Scandinavia	Sweden	Alhomen	English	Cross-Sectional; one population group	Random	1989	1989	1	1989	1980-1989			Endemic	High-Risk	Not described	Subjects during routine medical care	Unvaccinated	Median 57 (6-89)	Both pediatrics & adults	ELISA+HI	ELISA	HI		2	Enzyquick; Immuno AG	IgG	Moderate	100-249	213	22	0.103286	0.0658693	0.152195	(0.0659, 0.1522)
47	High-risk populations	Gustafson, 1993a	1993	Europe	Scandinavia	Sweden	Moja; Haro; Namdo; Runmaro; Ladna	English	Cross-Sectional; one population group	Convenience	1989	1989	1	1989	1980-1989			Endemic	High-Risk	Not described	Population with high tick exposure	Unvaccinated	Median 62 (8-88)	Both pediatrics & adults	ELISA+HI	ELISA	HI		2	Enzyquick; Immuno AG	IgG	Moderate	100-249	222	32	0.144144	0.10073	0.197354	(0.1007, 0.1974)
47	High-risk populations	Gustafson, 1993a	1993	Europe	Scandinavia	Sweden	Liso	English	Cross-Sectional; one population group	Convenience	1989	1989	1	1989	1980-1989			Endemic	High-Risk	Not described	Population with high tick exposure	Unvaccinated	Median 42 (5-76)	Both pediatrics & adults	ELISA+HI	ELISA	HI		2	Enzyquick; Immuno AG	IgG	Moderate	100-249	114	25	0.219298	0.147228	0.306477	(0.1472, 0.3065)
48	High-risk populations	Gustafson, 1993b	1993	Europe	Scandinavia	Sweden	Stockholm	English	Cross-Sectional; one population group	Convenience	1990	1990	1	1990	1990-1999			Endemic	High-Risk	Not described	Orienteers	Unvaccinated	Mean 34.5 (7-72)	Both pediatrics & adults	ELISA+HI	ELISA	HI		2	Enzyquick; Immuno AG	IgG	Moderate	250-499	362	4	0.0110497	0.00301866	0.0280486	(0.0030, 0.0280)
66	General populations	Skarpaas, 2002	2002	Europe	Scandinavia	Norway	Tromøy	English	Cross-Sectional; one population group	Convenience	1997	2000	4	1997-2000	1990-1999	2000-2009		Endemic	High-Risk	Not described	Not described	Unvaccinated		Adults	ELISA+NT	ELISA	NT		2	Not described	IgG	High	100-249	126	3	0.0238095	0.00493727	0.0680049	(0.0049, 0.0680)
72	High-risk populations	Johan, 2006	2006	Europe	Scandinavia	Sweden	Skane	English	Cross-Sectional; one population group	Convenience	1998	2001	4	1998-2001	1990-1999	2000-2009		Endemic	High-Risk	Department of Bacteriology, Kristianstad	Lyme disease patients	Unvaccinated	Median 44 (15-81)	Both pediatrics & adults	ELISA+NT	ELISA	NT		2	Immunozym (ELISA); rapid fluorescence inhibition (NT)	IgG	High	250-499	393	3	0.00763359	0.001577	0.0221454	(0.0016, 0.0221)
82	High-risk populations	Stjernberg, 2008	2008	Europe	Scandinavia	Sweden	Aspo Island	English	Cross-Sectional; one population group	Convenience	1991	1991	1	1991	1990-1999			Endemic	High-Risk	Department of Clinical Microbiology, Kalmar County Hospital	Residents in high-risk area	Unvaccinated	Median 50 (2-87)	Both pediatrics & adults	ELISA+NT	ELISA	NT		2	Progen Biotechnik (ELISA); rapid fluorescence inhibition (NT)	IgG	High	100-249	200	0	0	0	0.0182753	(0.0000, 0.0183)
82	High-risk populations	Stjernberg, 2008	2008	Europe	Scandinavia	Sweden	Aspo Island	English	Cross-Sectional; one population group	Convenience	2002	2002	1	2002	2000-2009			Endemic	High-Risk	Department of Clinical Microbiology, Kalmar County Hospital	Residents in high-risk area	Unvaccinated	Median 50 (2-87)	Both pediatrics & adults	ELISA+NT	ELISA	NT		2	Progen Biotechnik (ELISA); rapid fluorescence inhibition (NT)	IgG	High	100-249	200	3	0.015	0.00310411	0.0432083	(0.0031, 0.0432)
93	General populations	Larsen, 2014	2014	Europe	Scandinavia	Norway	Ostfold	English	Cross-Sectional; one population group	Convenience	2012	2012	1	2012	2010-2019			Endemic	High-Risk	Blood banks	Healthy donors	Unvaccinated	Median 46 (18-69)	Adults	ELISA+NT	ELISA	NT		2	Enzygnost; Virion; Immunozym	IgG	High	250-499	461	3	0.00650759	0.00134404	0.0188993	(0.0013, 0.0189)
94	High-risk populations	Lindblom, 2014	2014	Europe	Scandinavia	Sweden	Southern region	English	Prospective	Convenience	2008	2009	2	2008-2009	2000-2009			Endemic	High-Risk	34 Primary Healthcare Centers (Sweden, Finland)	Tick-bitten individuals	Unvaccinated	(19-92)	Adults	ELISA+NT	ELISA	NT		2	Enzygnost + Immunozym (ELISA); RFFIT (NT)	IgM; IgG	High	500-999	18	0	0	0	0.185302	(0.0000, 0.1853)
94	High-risk populations	Lindblom, 2014	2014	Europe	Scandinavia	Sweden	Middle Sweden	English	Prospective	Convenience	2008	2009	2	2008-2009	2000-2009			Endemic	Non-Risk	34 Primary Healthcare Centers (Sweden, Finland)	Tick-bitten individuals	Unvaccinated	(19-92)	Adults	ELISA+NT	ELISA	NT		2	Enzygnost + Immunozym (ELISA); RFFIT (NT)	IgM; IgG	High	500-999	1271	2	0.00157356	0.000190623	0.00567258	(0.0002, 0.0057)
94	High-risk populations	Lindblom, 2014	2014	Europe	Scandinavia	Sweden	Northern Sweden	English	Prospective	Convenience	2008	2009	2	2008-2009	2000-2009			Endemic	Non-Risk	34 Primary Healthcare Centers (Sweden, Finland)	Tick-bitten individuals	Unvaccinated	(19-92)	Adults	ELISA+NT	ELISA	NT		2	Enzygnost + Immunozym (ELISA); RFFIT (NT)	IgM; IgG	High	0-99	615	0	0	0	0.00598022	(0.0000, 0.0060)
96	General populations	Hjetland, 2015	2015	Europe	Scandinavia	Norway	Sogne; Fjordane	English	Cross-Sectional; one population group	Convenience	2010	2010	1	2010	2010-2019			Endemic	High-Risk	Norwegian blood banks	Healthy donors	Unvaccinated	Mean 45.8 (19-69)	Adults	ELISA+NT	ELISA	NT		2	Institute Virion/Serion GmbH (ELISA); serum titers (NT)	IgG	High	1000+	1213	0	0	0	0.0030365	(0.0000, 0.0030)
110	General populations	Thortveit, 2020a	2020	Europe	Scandinavia	Norway	Sogne	English	Cross-Sectional; one population group	Convenience	2016	2016	1	2016	2010-2019			Endemic	High-Risk	Sogne	Healthy donors	Unvaccinated	Mean 48.2 (18-69)	Adults	ELISA	ELISA			1	Enzygnost	IgG	Low	250-499	419	6	0.0143198	0.00527277	0.0309062	(0.0053, 0.0309)
111	General populations	Thortveit, 2020b	2020	Europe	Scandinavia	Norway	Sogne	English	Cross-Sectional; one population group	Convenience	2015	2016	2	2015-2016	2010-2019			Endemic	High-Risk	Sogne Medical Center	Healthy donors	Unknown	Mean 48.2 (18-69)	Adults	ELISA	ELISA			1	Not described	IgG	Low	1000+	1164	37	0.0318	0.0224777	0.0435497	(0.0225, 0.0435)
115	General populations	Marvik, 2021	2021	Europe	Scandinavia	Norway	Vestfold; Telemark	English	Cross-Sectional; one population group	Convenience	2019	2019	1	2019	2010-2019			Endemic	High-Risk	Registered blood bank centers	Healthy donors	Unvaccinated	(18-70)	Adults	ELISA+NT	ELISA	NT		2	Enzygnost	IgG	High	1000+	1023	4	0.00391007	0.00106636	0.00998082	(0.0011, 0.0100)
117	High-risk populations	Svensson, 2021	2021	Europe	Scandinavia	Sweden	Skane County	English	Cross-Sectional; multiple population groups	Convenience	2017	2017	1	2017	2010-2019			Endemic	High-Risk	Clinical Microbiology, Lund University Hospital	Tick-bitten individuals	Unvaccinated	(<55-69+)	Adults	ELISA+NT	ELISA	NT		2	Euroimmun (ELISA)	IgM; IgG	High	100-249	99	2	0.020202	0.00245599	0.0710761	(0.0025, 0.0711)
117	General populations	Svensson, 2021	2021	Europe	Scandinavia	Sweden	Skane County	English	Cross-Sectional; multiple population groups	Convenience	2017	2017	1	2017	2010-2019			Endemic	High-Risk	Clinical Microbiology, Lund University Hospital	Rural population	Unknown	Unknown	Not described	ELISA+NT	ELISA	NT		2	Euroimmun (ELISA); in-house (NT)	IgM; IgG	Moderate	250-499	491	27	0.0549898	0.0365477	0.0790016	(0.0365, 0.0790)
126	General populations	Hansen, 2023 (poster)	2023	Europe	Scandinavia	Denmark	North Denmark	English	Cross-Sectional; one population group	Convenience	2022	2022	1	2022	2020-present			Non-Endemic	Non-Risk	Copenhagen University Hospital	Not described	Unvaccinated	Not described	Not described	NS1-ELISA	NS1-ELISA			1	Serion (ELISA); In-house (NS1); Luminex-based multiplex (NS1)	IgG	High	100-249	200	0	0	0	0.0182753	(0.0000, 0.0183)
126	General populations	Hansen, 2023 (poster)	2023	Europe	Scandinavia	Denmark	Central Denmark	English	Cross-Sectional; one population group	Convenience	2022	2022	1	2022	2020-present			Non-Endemic	Non-Risk	Copenhagen University Hospital	Not described	Unvaccinated	Not described	Not described	NS1-ELISA	NS1-ELISA			1	Serion (ELISA); In-house ELISA (NS1); Luminex-based multiplex (NS1)	IgG	High	100-249	200	0	0	0	0.0182753	(0.0000, 0.0183)
126	General populations	Hansen, 2023 (poster)	2023	Europe	Scandinavia	Denmark	South Denmark	English	Cross-Sectional; one population group	Convenience	2022	2022	1	2022	2020-present			Non-Endemic	Non-Risk	Copenhagen University Hospital	Not described	Unvaccinated	Not described	Not described	NS1-ELISA	NS1-ELISA			1	Serion (ELISA); In-house ELISA (NS1); Luminex-based multiplex (NS1)	IgG	High	100-249	200	0	0	0	0.0182753	(0.0000, 0.0183)
126	General populations	Hansen, 2023 (poster)	2023	Europe	Scandinavia	Denmark	Zealand	English	Cross-Sectional; one population group	Convenience	2022	2022	1	2022	2020-present			Endemic	High-Risk	Copenhagen University Hospital	Not described	Unvaccinated	Not described	Not described	NS1-ELISA	NS1-ELISA			1	Serion (ELISA); In-house ELISA (NS1); Luminex-based multiplex (NS1)	IgG	High	100-249	200	0	0	0	0.0182753	(0.0000, 0.0183)
126	General populations	Hansen, 2023 (poster)	2023	Europe	Scandinavia	Denmark	Capital Region	English	Cross-Sectional; one population group	Convenience	2022	2022	1	2022	2020-present			Non-Endemic	Non-Risk	Copenhagen University Hospital	Not described	Unvaccinated	Not described	Not described	NS1-ELISA	NS1-ELISA			1	Serion (ELISA); In-house ELISA (NS1); Luminex-based multiplex (NS1)	IgG	High	100-249	200	1	0.005	0.000126581	0.0275419	(0.0001, 0.0275)
130	General populations	Albinsson, 2024	2024	Europe	Scandinavia	Sweden	Gotland	English	Cross-Sectional; one population group	Random	2018	2019	2	2018-2019	2010-2019			Endemic	High-Risk	Clinical microbiology laboratories	Blood donors	Vaccinated	Not available	Adults	NS1-ELISA	NS1-ELISA			1	In-house	IgG	High	250-499	300	3	0.01	0.00206701	0.0289445	(0.0021, 0.0289)
130	General populations	Albinsson, 2024	2024	Europe	Scandinavia	Sweden	Gavelborg	English	Cross-Sectional; one population group	Random	2018	2019	2	2018-2019	2010-2019			Endemic	Low-Risk	Clinical microbiology laboratories	Blood donors	Vaccinated	Not available	Adults	NS1-ELISA	NS1-ELISA			1	In-house	IgG	High	250-499	300	3	0.01	0.00206701	0.0289445	(0.0021, 0.0289)
130	General populations	Albinsson, 2024	2024	Europe	Scandinavia	Sweden	Kronoberg	English	Cross-Sectional; one population group	Random	2018	2019	2	2018-2019	2010-2019			Endemic	Low-Risk	Clinical microbiology laboratories	Blood donors	Vaccinated	Not available	Adults	NS1-ELISA	NS1-ELISA			1	In-house	IgG	High	250-499	300	3	0.01	0.00206701	0.0289445	(0.0021, 0.0289)
130	General populations	Albinsson, 2024	2024	Europe	Scandinavia	Sweden	Skane	English	Cross-Sectional; one population group	Random	2018	2019	2	2018-2019	2010-2019			Endemic	Low-Risk	Clinical microbiology laboratories	Blood donors	Vaccinated	Not available	Adults	NS1-ELISA	NS1-ELISA			1	In-house	IgG	High	250-499	300	4	0.0133333	0.00364451	0.0337849	(0.0036, 0.0338)
130	General populations	Albinsson, 2024	2024	Europe	Scandinavia	Sweden	Stockholm	English	Cross-Sectional; one population group	Random	2018	2019	2	2018-2019	2010-2019			Endemic	High-Risk	Clinical microbiology laboratories	Blood donors	Vaccinated	Not available	Adults	NS1-ELISA	NS1-ELISA			1	In-house	IgG	High	250-499	300	21	0.07	0.0438503	0.105014	(0.0439, 0.1050)
130	General populations	Albinsson, 2024	2024	Europe	Scandinavia	Sweden	Uppsala	English	Cross-Sectional; one population group	Random	2018	2019	2	2018-2019	2010-2019			Endemic	High-Risk	Clinical microbiology laboratories	Blood donors	Vaccinated	Not available	Adults	NS1-ELISA	NS1-ELISA			1	In-house	IgG	High	250-499	300	9	0.03	0.0138078	0.0561835	(0.0138, 0.0562)
130	General populations	Albinsson, 2024	2024	Europe	Scandinavia	Sweden	Varmland	English	Cross-Sectional; one population group	Random	2018	2019	2	2018-2019	2010-2019			Endemic	Low-Risk	Clinical microbiology laboratories	Blood donors	Vaccinated	Not available	Adults	NS1-ELISA	NS1-ELISA			1	In-house	IgG	High	250-499	300	9	0.03	0.0138078	0.0561835	(0.0138, 0.0562)
130	General populations	Albinsson, 2024	2024	Europe	Scandinavia	Sweden	Vasterbotten	English	Cross-Sectional; one population group	Random	2018	2019	2	2018-2019	2010-2019			Endemic	Low-Risk	Clinical microbiology laboratories	Blood donors	Vaccinated	Not available	Adults	NS1-ELISA	NS1-ELISA			1	In-house	IgG	High	250-499	300	3	0.01	0.00206701	0.0289445	(0.0021, 0.0289)
130	General populations	Albinsson, 2024	2024	Europe	Scandinavia	Sweden	Vastra Gotaland	English	Cross-Sectional; one population group	Random	2018	2019	2	2018-2019	2010-2019			Endemic	Low-Risk	Clinical microbiology laboratories	Blood donors	Vaccinated	Not available	Adults	NS1-ELISA	NS1-ELISA			1	In-house	IgG	High	250-499	300	9	0.03	0.0138078	0.0561835	(0.0138, 0.0562)
2	General populations	Libikova, 1960	1960	Europe	Western and Central Europe	Slovakia	Nemcinany	English	Cross-Sectional; multiple population groups	Convenience	1959	1959	1	1959	1950-1959			Endemic	High-Risk	Not described	Healthy donors	Unvaccinated	(6-64)	Both pediatrics & adults	NT	NT			1	Serum titer neutralization	IgG	High	100-249	134	15	0.11194	0.0640225	0.177901	(0.0640, 0.1779)
2	High-risk populations	Libikova, 1960	1960	Europe	Western and Central Europe	Slovakia	Nemcinany	English	Cross-Sectional; multiple population groups	Convenience	1959	1959	1	1959	1950-1959			Endemic	High-Risk	Not described	Farmers	Unvaccinated	(6-64)	Adults	NT	NT			1	Serum titer neutralization	IgG	High	0-99	57	19	0.333333	0.214005	0.470648	(0.2140, 0.4706)
5	General populations	Nedvidek, 1962	1962	Europe	Western and Central Europe	Czech Republic	Ostrava	Czech	Cross-Sectional; one population group	Convenience	1959	1959	1	1959	1950-1959			Endemic	High-Risk	Not described	Healthy donors	Unvaccinated	Not described		CF	CF			1	In-house	IgG	Moderate		150	55	0.366667	0.289563	0.44915	(0.2896, 0.4492)
5	General populations	Nedvidek, 1962	1962	Europe	Western and Central Europe	Czech Republic	Ostrava	Czech	Cross-Sectional; one population group	Convenience	1959	1959	1	1959	1950-1959			Endemic	Low-Risk	Not described	Healthy donors	Unvaccinated	(8-14)	Pediatrics	CF	CF			1	In-house	IgG	High		278	0	0	0	0.0131817	(0.0000, 0.0132)
6	General populations	Scheid, 1964	1964	Europe	Western and Central Europe	Germany	Bayern; Baden-Wurttemberg	German	Cross-Sectional; multiple population groups	Convenience	1962	1962	1	1962	1960-1969			Endemic	High-Risk	Not described	Healthy donors	Unvaccinated	(0-89)	Both pediatrics & adults	NT	NT			1		IgG	High	250-499	280	4	0.0142857	0.00390573	0.0361711	(0.0039, 0.0362)
6	High-risk populations	Scheid, 1964	1964	Europe	Western and Central Europe	Germany	Bayern; Baden-Wurttemberg	German	Cross-Sectional; multiple population groups	Convenience	1962	1962	1	1962	1960-1969			Endemic	High-Risk	Not described	Foresters; Farmers	Unvaccinated	(0-89)	Both pediatrics & adults	NT	NT			1		IgG	High	500-999	546	12	0.021978	0.0114067	0.0380762	(0.0114, 0.0381)
7	General populations	Groll, 1965	1965	Europe	Western and Central Europe	Austria	Neunkirchen district	German	Cross-Sectional; one population group	Convenience	1961	1961	1	1961	1960-1969			Endemic	High-Risk	Unnamed healthcare facility	Subjects visiting clinic for other illness	Unvaccinated	(0-61)	Both pediatrics & adults	NT+HI+CF	NT	HI	CF	3		IgG	High	1000+	1412	219	0.155099	0.136596	0.175049	(0.1366, 0.1750)
9	General populations	Balducci, 1967	1967	Europe	Western and Central Europe	Italy	Gorizia Province	English	Cross-Sectional; one population group	Convenience	1965	1965	1	1965	1960-1969			Non-Endemic	Non-Risk	Istituto Superiore di Sanita	Not described	Unvaccinated	Majority ~60-80	Both pediatrics & adults	HI+NT	HI	NT		2	Not described	IgG	High	100-249	166	6	0.0361446	0.0133779	0.0770086	(0.0134, 0.0770)
10	General populations	Gresikova, 1967a	1967	Europe	Western and Central Europe	Slovakia	Jarok	English	Cross-Sectional; multiple population groups	Convenience	1964	1964	1	1964	1960-1969			Endemic	High-Risk	Not described	Blood bank samples	Unvaccinated	(0-14)	Pediatrics	NT	NT			1	In-house	IgG	High	0-99	31	2	0.0645161	0.00791098	0.214216	(0.0079, 0.2142)
10	General populations	Gresikova, 1967a	1967	Europe	Western and Central Europe	Slovakia	Jarok	English	Cross-Sectional; multiple population groups	Convenience	1964	1964	1	1964	1960-1969			Endemic	High-Risk	Not described	Home workers	Unvaccinated	(14-56+)	Both pediatrics & adults	NT	NT			1	In-house	IgG	High	0-99	23	9	0.391304	0.197076	0.614581	(0.1971, 0.6146)
10	High-risk populations	Gresikova, 1967a	1967	Europe	Western and Central Europe	Slovakia	Jarok	English	Cross-Sectional; multiple population groups	Convenience	1964	1964	1	1964	1960-1969			Endemic	High-Risk	Not described	Foresters	Unvaccinated	(14-56+)	Both pediatrics & adults	NT	NT			1	In-house	IgG	High	0-99	46	16	0.347826	0.213544	0.50249	(0.2135, 0.5025)
10	General populations	Gresikova, 1967a	1967	Europe	Western and Central Europe	Slovakia	Kostolany	English	Cross-Sectional; multiple population groups	Convenience	1964	1964	1	1964	1960-1969			Endemic	High-Risk	Not described	Blood bank samples	Unvaccinated	(0-14)	Pediatrics	NT	NT			1	In-house	IgG	High	0-99	28	0	0	0	0.123436	(0.0000, 0.1234)
10	General populations	Gresikova, 1967a	1967	Europe	Western and Central Europe	Slovakia	Kostolany	English	Cross-Sectional; multiple population groups	Convenience	1964	1964	1	1964	1960-1969			Endemic	High-Risk	Not described	Home workers	Unvaccinated	(14-56+)	Both pediatrics & adults	NT	NT			1	In-house	IgG	High	0-99	36	8	0.222222	0.101151	0.391518	(0.1012, 0.3915)
10	High-risk populations	Gresikova, 1967a	1967	Europe	Western and Central Europe	Slovakia	Kostolany	English	Cross-Sectional; multiple population groups	Convenience	1964	1964	1	1964	1960-1969			Endemic	High-Risk	Not described	Foresters	Unvaccinated	(14-56+)	Both pediatrics & adults	NT	NT			1	In-house	IgG	High	0-99	39	20	0.512821	0.347802	0.675819	(0.3478, 0.6758)
11	General populations	Gresikova, 1967b	1967	Europe	Western and Central Europe	Slovakia	Bratislava	English	Cross-Sectional; one population group	Convenience	1	1	1	not described	not described			Endemic	High-Risk	Not described	Healthy donors	Unvaccinated	0-70	Both pediatrics & adults	HI	HI			1	In-house	IgG	Moderate		75	4	0.0533333	0.0147208	0.130961	(0.0147, 0.1310)
11	General populations	Gresikova, 1967b	1967	Europe	Western and Central Europe	Slovakia	Jarok	English	Cross-Sectional; one population group	Convenience	1	1	1	not described	not described			Endemic	High-Risk	Not described	Healthy donors	Unvaccinated	0-70	Both pediatrics & adults	HI	HI			1	In-house	IgG	Moderate		102	27	0.264706	0.182243	0.361294	(0.1822, 0.3613)
11	General populations	Gresikova, 1967b	1967	Europe	Western and Central Europe	Slovakia	Michalovce	English	Cross-Sectional; one population group	Convenience	1	1	1	not described	not described			Endemic	High-Risk	Not described	Healthy donors	Unvaccinated	0-70	Both pediatrics & adults	HI	HI			1	In-house	IgG	Moderate		120	3	0.025	0.00518557	0.0713232	(0.0052, 0.0713)
12	General populations	Verani, 1967	1967	Europe	Western and Central Europe	Italy	Fondi (rural)	English	Cross-Sectional; one population group	Convenience	1965	1965	1	1965	1960-1969			Non-Endemic	Non-Risk	Not described	Healthy donors	Unvaccinated	(5-80)	Both pediatrics & adults	HI+NT	HI	NT		2	In-house (HI); mouse inoculation (NT)	IgM; IgG	High	0-99	90	3	0.0333333	0.0069276	0.0943361	(0.0069, 0.0943)
12	General populations	Verani, 1967	1967	Europe	Western and Central Europe	Italy	Fondi (town)	English	Cross-Sectional; one population group	Convenience	1965	1965	1	1965	1960-1969			Non-Endemic	Non-Risk	Not described	Healthy donors	Unvaccinated	(5-80)	Both pediatrics & adults	HI+NT	HI	NT		2	In-house (HI); mouse inoculation (NT)	IgM; IgG	High	100-249	115	1	0.00869565	0.000220131	0.0474969	(0.0002, 0.0475)
13	General populations	Ackermann, 1968	1968	Europe	Western and Central Europe	Germany	Oberbayern	German	Cross-Sectional; one population group	Convenience	1964	1967	4	1964-1967	1960-1969			Endemic	High-Risk	Freelance doctors and hospitals	Blood donors	Unvaccinated	0-99	Both pediatrics & adults	NT	NT			1	In-house	IgG	High		199	5	0.0251256	0.00820745	0.0576578	(0.0082, 0.0577)
13	General populations	Ackermann, 1968	1968	Europe	Western and Central Europe	Germany	Niederbayern	German	Cross-Sectional; one population group	Convenience	1964	1967	4	1964-1967	1960-1969			Endemic	High-Risk	Freelance doctors and hospitals	Blood donors	Unvaccinated	0-99	Both pediatrics & adults	NT	NT			1	In-house	IgG	High		375	12	0.032	0.016642	0.05523	(0.0166, 0.0552)
13	General populations	Ackermann, 1968	1968	Europe	Western and Central Europe	Germany	Oberpfalz	German	Cross-Sectional; one population group	Convenience	1964	1967	4	1964-1967	1960-1969			Endemic	High-Risk	Freelance doctors and hospitals	Blood donors	Unvaccinated	0-99	Both pediatrics & adults	NT	NT			1	In-house	IgG	High		60	1	0.0166667	0.000421874	0.0893991	(0.0004, 0.0894)
13	General populations	Ackermann, 1968	1968	Europe	Western and Central Europe	Germany	Oberfranken	German	Cross-Sectional; one population group	Convenience	1964	1967	4	1964-1967	1960-1969			Endemic	High-Risk	Freelance doctors and hospitals	Blood donors	Unvaccinated	0-99	Both pediatrics & adults	NT	NT			1	In-house	IgG	High		139	2	0.0143885	0.00174729	0.0510084	(0.0017, 0.0510)
13	General populations	Ackermann, 1968	1968	Europe	Western and Central Europe	Germany	Mittelfranken	German	Cross-Sectional; one population group	Convenience	1964	1967	4	1964-1967	1960-1969			Endemic	High-Risk	Freelance doctors and hospitals	Blood donors	Unvaccinated	0-99	Both pediatrics & adults	NT	NT			1	In-house	IgG	High		61	1	0.0163934	0.00041496	0.0879881	(0.0004, 0.0880)
13	General populations	Ackermann, 1968	1968	Europe	Western and Central Europe	Germany	Unterfranken	German	Cross-Sectional; one population group	Convenience	1964	1967	4	1964-1967	1960-1969			Endemic	High-Risk	Freelance doctors and hospitals	Blood donors	Unvaccinated	0-99	Both pediatrics & adults	NT	NT			1	In-house	IgG	High		159	9	0.0566038	0.0262065	0.10473	(0.0262, 0.1047)
13	General populations	Ackermann, 1968	1968	Europe	Western and Central Europe	Germany	Schwaben	German	Cross-Sectional; one population group	Convenience	1964	1967	4	1964-1967	1960-1969			Endemic	High-Risk	Freelance doctors and hospitals	Blood donors	Unvaccinated	0-99	Both pediatrics & adults	NT	NT			1	In-house	IgG	High		30	0	0	0	0.115703	(0.0000, 0.1157)
13	General populations	Ackermann, 1968	1968	Europe	Western and Central Europe	Germany	Nordwurttemberg	German	Cross-Sectional; one population group	Convenience	1964	1967	4	1964-1967	1960-1969			Endemic	High-Risk	Freelance doctors and hospitals	Blood donors	Unvaccinated	0-99	Both pediatrics & adults	NT	NT			1	In-house	IgG	High		146	3	0.0205479	0.00425769	0.0588739	(0.0043, 0.0589)
13	General populations	Ackermann, 1968	1968	Europe	Western and Central Europe	Germany	Nordbaden	German	Cross-Sectional; one population group	Convenience	1964	1967	4	1964-1967	1960-1969			Endemic	High-Risk	Freelance doctors and hospitals	Blood donors	Unvaccinated	0-99	Both pediatrics & adults	NT	NT			1	In-house	IgG	High		30	0	0	0	0.115703	(0.0000, 0.1157)
13	General populations	Ackermann, 1968	1968	Europe	Western and Central Europe	Germany	Sudwurttemberg-Hofenzollern	German	Cross-Sectional; one population group	Convenience	1964	1967	4	1964-1967	1960-1969			Endemic	High-Risk	Freelance doctors and hospitals	Blood donors	Unvaccinated	0-99	Both pediatrics & adults	NT	NT			1	In-house	IgG	High		457	13	0.0284464	0.0152316	0.048153	(0.0152, 0.0482)
13	General populations	Ackermann, 1968	1968	Europe	Western and Central Europe	Germany	Sudbaden	German	Cross-Sectional; one population group	Convenience	1964	1967	4	1964-1967	1960-1969			Endemic	High-Risk	Freelance doctors and hospitals	Blood donors	Unvaccinated	0-99	Both pediatrics & adults	NT	NT			1	In-house	IgG	High		348	3	0.00862069	0.00178133	0.0249853	(0.0018, 0.0250)
13	General populations	Ackermann, 1968	1968	Europe	Western and Central Europe	Germany	Darmstadt	German	Cross-Sectional; one population group	Convenience	1964	1967	4	1964-1967	1960-1969			Endemic	Low-Risk	Freelance doctors and hospitals	Blood donors	Unvaccinated	0-99	Both pediatrics & adults	NT	NT			1	In-house	IgG	High		103	1	0.00970874	0.000245774	0.0529083	(0.0002, 0.0529)
13	General populations	Ackermann, 1968	1968	Europe	Western and Central Europe	Germany	Kassel	German	Cross-Sectional; one population group	Convenience	1964	1967	4	1964-1967	1960-1969			Endemic	Low-Risk	Freelance doctors and hospitals	Blood donors	Unvaccinated	0-99	Both pediatrics & adults	NT	NT			1	In-house	IgG	High		83	0	0	0	0.0434712	(0.0000, 0.0435)
13	General populations	Ackermann, 1968	1968	Europe	Western and Central Europe	Germany	Wiesbaden	German	Cross-Sectional; one population group	Convenience	1964	1967	4	1964-1967	1960-1969			Endemic	Low-Risk	Freelance doctors and hospitals	Blood donors	Unvaccinated	0-99	Both pediatrics & adults	NT	NT			1	In-house	IgG	High		88	0	0	0	0.0410526	(0.0000, 0.0411)
13	General populations	Ackermann, 1968	1968	Europe	Western and Central Europe	Germany	Koblenz	German	Cross-Sectional; one population group	Convenience	1964	1967	4	1964-1967	1960-1969			Endemic	High-Risk	Freelance doctors and hospitals	Blood donors	Unvaccinated	0-99	Both pediatrics & adults	NT	NT			1	In-house	IgG	High		197	3	0.0152284	0.00315155	0.0438566	(0.0032, 0.0439)
13	General populations	Ackermann, 1968	1968	Europe	Western and Central Europe	Germany	Trier	German	Cross-Sectional; one population group	Convenience	1964	1967	4	1964-1967	1960-1969			Endemic	High-Risk	Freelance doctors and hospitals	Blood donors	Unvaccinated	0-99	Both pediatrics & adults	NT	NT			1	In-house	IgG	High		84	1	0.0119048	0.000301357	0.064552	(0.0003, 0.0646)
13	General populations	Ackermann, 1968	1968	Europe	Western and Central Europe	Germany	Montabaur	German	Cross-Sectional; one population group	Convenience	1964	1967	4	1964-1967	1960-1969			Endemic	High-Risk	Freelance doctors and hospitals	Blood donors	Unvaccinated	0-99	Both pediatrics & adults	NT	NT			1	In-house	IgG	High		196	3	0.0153061	0.00316768	0.0440771	(0.0032, 0.0441)
13	General populations	Ackermann, 1968	1968	Europe	Western and Central Europe	Germany	Rheinhessen	German	Cross-Sectional; one population group	Convenience	1964	1967	4	1964-1967	1960-1969			Endemic	High-Risk	Freelance doctors and hospitals	Blood donors	Unvaccinated	0-99	Both pediatrics & adults	NT	NT			1	In-house	IgG	High		43	0	0	0	0.0822111	(0.0000, 0.0822)
13	General populations	Ackermann, 1968	1968	Europe	Western and Central Europe	Germany	Pfalz	German	Cross-Sectional; one population group	Convenience	1964	1967	4	1964-1967	1960-1969			Endemic	High-Risk	Freelance doctors and hospitals	Blood donors	Unvaccinated	0-99	Both pediatrics & adults	NT	NT			1	In-house	IgG	High		85	1	0.0117647	0.000297812	0.0638129	(0.0003, 0.0638)
13	General populations	Ackermann, 1968	1968	Europe	Western and Central Europe	Germany	Saarland	German	Cross-Sectional; one population group	Convenience	1964	1967	4	1964-1967	1960-1969			Endemic	Low-Risk	Freelance doctors and hospitals	Blood donors	Unvaccinated	0-99	Both pediatrics & adults	NT	NT			1	In-house	IgG	High		60	0	0	0	0.0596295	(0.0000, 0.0596)
13	General populations	Ackermann, 1968	1968	Europe	Western and Central Europe	Germany	Dusseldorf	German	Cross-Sectional; one population group	Convenience	1964	1967	4	1964-1967	1960-1969			Endemic	High-Risk	Freelance doctors and hospitals	Blood donors	Unvaccinated	0-99	Both pediatrics & adults	NT	NT			1	In-house	IgG	High		79	3	0.0379747	0.00790082	0.106991	(0.0079, 0.1070)
13	General populations	Ackermann, 1968	1968	Europe	Western and Central Europe	Germany	Koln	German	Cross-Sectional; one population group	Convenience	1964	1967	4	1964-1967	1960-1969			Endemic	High-Risk	Freelance doctors and hospitals	Blood donors	Unvaccinated	0-99	Both pediatrics & adults	NT	NT			1	In-house	IgG	High		347	2	0.00576369	0.000698773	0.0206643	(0.0007, 0.0207)
13	General populations	Ackermann, 1968	1968	Europe	Western and Central Europe	Germany	Aachen	German	Cross-Sectional; one population group	Convenience	1964	1967	4	1964-1967	1960-1969			Endemic	High-Risk	Freelance doctors and hospitals	Blood donors	Unvaccinated	0-99	Both pediatrics & adults	NT	NT			1	In-house	IgG	High		116	0	0	0	0.0313004	(0.0000, 0.0313)
13	General populations	Ackermann, 1968	1968	Europe	Western and Central Europe	Germany	Munster	German	Cross-Sectional; one population group	Convenience	1964	1967	4	1964-1967	1960-1969			Endemic	High-Risk	Freelance doctors and hospitals	Blood donors	Unvaccinated	0-99	Both pediatrics & adults	NT	NT			1	In-house	IgG	High		190	3	0.0157895	0.00326808	0.0454478	(0.0033, 0.0454)
13	General populations	Ackermann, 1968	1968	Europe	Western and Central Europe	Germany	Detmold	German	Cross-Sectional; one population group	Convenience	1964	1967	4	1964-1967	1960-1969			Endemic	High-Risk	Freelance doctors and hospitals	Blood donors	Unvaccinated	0-99	Both pediatrics & adults	NT	NT			1	In-house	IgG	High		185	1	0.00540541	0.000136844	0.0297475	(0.0001, 0.0297)
13	General populations	Ackermann, 1968	1968	Europe	Western and Central Europe	Germany	Arnsberg	German	Cross-Sectional; one population group	Convenience	1964	1967	4	1964-1967	1960-1969			Endemic	High-Risk	Freelance doctors and hospitals	Blood donors	Unvaccinated	0-99	Both pediatrics & adults	NT	NT			1	In-house	IgG	High		143	0	0	0	0.0254665	(0.0000, 0.0255)
13	General populations	Ackermann, 1968	1968	Europe	Western and Central Europe	Germany	Hannover	German	Cross-Sectional; one population group	Convenience	1964	1967	4	1964-1967	1960-1969			Endemic	Low-Risk	Freelance doctors and hospitals	Blood donors	Unvaccinated	0-99	Both pediatrics & adults	NT	NT			1	In-house	IgG	High		106	1	0.00943396	0.000238819	0.0514431	(0.0002, 0.0514)
13	General populations	Ackermann, 1968	1968	Europe	Western and Central Europe	Germany	Hildeshelm	German	Cross-Sectional; one population group	Convenience	1964	1967	4	1964-1967	1960-1969			Endemic	Low-Risk	Freelance doctors and hospitals	Blood donors	Unvaccinated	0-99	Both pediatrics & adults	NT	NT			1	In-house	IgG	High		59	0	0	0	0.0606089	(0.0000, 0.0606)
13	General populations	Ackermann, 1968	1968	Europe	Western and Central Europe	Germany	Luneburg	German	Cross-Sectional; one population group	Convenience	1964	1967	4	1964-1967	1960-1969			Endemic	Low-Risk	Freelance doctors and hospitals	Blood donors	Unvaccinated	0-99	Both pediatrics & adults	NT	NT			1	In-house	IgG	High		77	1	0.012987	0.000328749	0.0702471	(0.0003, 0.0702)
13	General populations	Ackermann, 1968	1968	Europe	Western and Central Europe	Germany	Stade	German	Cross-Sectional; one population group	Convenience	1964	1967	4	1964-1967	1960-1969			Endemic	Low-Risk	Freelance doctors and hospitals	Blood donors	Unvaccinated	0-99	Both pediatrics & adults	NT	NT			1	In-house	IgG	High		121	1	0.00826446	0.000209216	0.0451861	(0.0002, 0.0452)
13	General populations	Ackermann, 1968	1968	Europe	Western and Central Europe	Germany	Osnabruck	German	Cross-Sectional; one population group	Convenience	1964	1967	4	1964-1967	1960-1969			Endemic	Low-Risk	Freelance doctors and hospitals	Blood donors	Unvaccinated	0-99	Both pediatrics & adults	NT	NT			1	In-house	IgG	High		49	1	0.0204082	0.000516556	0.108542	(0.0005, 0.1085)
13	General populations	Ackermann, 1968	1968	Europe	Western and Central Europe	Germany	Aurich	German	Cross-Sectional; one population group	Convenience	1964	1967	4	1964-1967	1960-1969			Endemic	Low-Risk	Freelance doctors and hospitals	Blood donors	Unvaccinated	0-99	Both pediatrics & adults	NT	NT			1	In-house	IgG	High		40	0	0	0	0.0880973	(0.0000, 0.0881)
13	General populations	Ackermann, 1968	1968	Europe	Western and Central Europe	Germany	Braunschweig	German	Cross-Sectional; one population group	Convenience	1964	1967	4	1964-1967	1960-1969			Endemic	Low-Risk	Freelance doctors and hospitals	Blood donors	Unvaccinated	0-99	Both pediatrics & adults	NT	NT			1	In-house	IgG	High		87	0	0	0	0.0415146	(0.0000, 0.0415)
13	General populations	Ackermann, 1968	1968	Europe	Western and Central Europe	Germany	Oldenburg	German	Cross-Sectional; one population group	Convenience	1964	1967	4	1964-1967	1960-1969			Endemic	Low-Risk	Freelance doctors and hospitals	Blood donors	Unvaccinated	0-99	Both pediatrics & adults	NT	NT			1	In-house	IgG	High		114	0	0	0	0.0318407	(0.0000, 0.0318)
13	General populations	Ackermann, 1968	1968	Europe	Western and Central Europe	Germany	Schleswig-Holstein	German	Cross-Sectional; one population group	Convenience	1964	1967	4	1964-1967	1960-1969			Endemic	Low-Risk	Freelance doctors and hospitals	Blood donors	Unvaccinated	0-99	Both pediatrics & adults	NT	NT			1	In-house	IgG	High		342	7	0.0204678	0.00826778	0.0417151	(0.0083, 0.0417)
14	General populations	Muller, 1968	1968	Europe	Western and Central Europe	Germany	Lower Franconia	German	Cross-Sectional; multiple population groups	Not described	1965	1967	3	1965-1967	1960-1969			Endemic	High-Risk	Not described	Blood bank sera	Unvaccinated	Not described	Adults	HI	HI			1		IgG	Moderate	1000+	1682	552	0.328181	0.30576	0.351203	(0.3058, 0.3512)
14	High-risk populations	Muller, 1968	1968	Europe	Western and Central Europe	Germany	Lower Franconia	German	Cross-Sectional; multiple population groups	Not described	1965	1967	3	1965-1967	1960-1969			Endemic	High-Risk	Not described	Foresters; Farmers	Unvaccinated	Not described	Adults	HI	HI			1		IgG	Moderate	500-999	686	229	0.333819	0.298581	0.370494	(0.2986, 0.3705)
15	General populations	Wroblewska-Mularczykowa, 1968	1968	Europe	Western and Central Europe	Poland	Koszalinskie	Polish	Cross-Sectional; one population group	Convenience	1965	1967	3	1965-1967	1960-1969			Endemic	High-Risk	Provincial health departments	Healthy donors	Unvaccinated	(0-51+)	Both pediatrics & adults	HI	HI			1	Not described	IgG	Moderate	500-999	580	14	0.0241379	0.0132578	0.040168	(0.0133, 0.0402)
15	General populations	Wroblewska-Mularczykowa, 1968	1968	Europe	Western and Central Europe	Poland	Opolskie	Polish	Cross-Sectional; one population group	Convenience	1965	1967	3	1965-1967	1960-1969			Endemic	High-Risk	Provincial health departments	Healthy donors	Unvaccinated	(0-51+)	Both pediatrics & adults	HI	HI			1	Not described	IgG	Moderate	500-999	667	14	0.0209895	0.0115215	0.0349663	(0.0115, 0.0350)
15	General populations	Wroblewska-Mularczykowa, 1968	1968	Europe	Western and Central Europe	Poland	Kieleckie	Polish	Cross-Sectional; one population group	Convenience	1965	1967	3	1965-1967	1960-1969			Endemic	High-Risk	Provincial health departments	Healthy donors	Unvaccinated	(0-51+)	Both pediatrics & adults	HI	HI			1	Not described	IgG	Moderate	500-999	670	14	0.0208955	0.0114697	0.0348108	(0.0115, 0.0348)
15	General populations	Wroblewska-Mularczykowa, 1968	1968	Europe	Western and Central Europe	Poland	Szczecinskie	Polish	Cross-Sectional; one population group	Convenience	1965	1967	3	1965-1967	1960-1969			Endemic	High-Risk	Provincial health departments	Healthy donors	Unvaccinated	(0-51+)	Both pediatrics & adults	HI	HI			1	Not described	IgG	Moderate	500-999	699	29	0.0414878	0.0279581	0.0590422	(0.0280, 0.0590)
15	General populations	Wroblewska-Mularczykowa, 1968	1968	Europe	Western and Central Europe	Poland	Zielonogorskie	Polish	Cross-Sectional; one population group	Convenience	1965	1967	3	1965-1967	1960-1969			Endemic	High-Risk	Provincial health departments	Healthy donors	Unvaccinated	(0-51+)	Both pediatrics & adults	HI	HI			1	Not described	IgG	Moderate	500-999	808	14	0.0173267	0.00950424	0.0289006	(0.0095, 0.0289)
15	General populations	Wroblewska-Mularczykowa, 1968	1968	Europe	Western and Central Europe	Poland	Krakowskie	Polish	Cross-Sectional; one population group	Convenience	1965	1967	3	1965-1967	1960-1969			Endemic	High-Risk	Provincial health departments	Healthy donors	Unvaccinated	(0-51+)	Both pediatrics & adults	HI	HI			1	Not described	IgG	Moderate	500-999	912	1	0.00109649	2.77604e-05	0.00609397	(0.0000, 0.0061)
15	General populations	Wroblewska-Mularczykowa, 1968	1968	Europe	Western and Central Europe	Poland	Bydgoskie	Polish	Cross-Sectional; one population group	Convenience	1965	1967	3	1965-1967	1960-1969			Endemic	High-Risk	Provincial health departments	Healthy donors	Unvaccinated	(0-51+)	Both pediatrics & adults	HI	HI			1	Not described	IgG	Moderate	1000+	1054	6	0.0056926	0.00209186	0.0123489	(0.0021, 0.0123)
15	General populations	Wroblewska-Mularczykowa, 1968	1968	Europe	Western and Central Europe	Poland	Lubelskie	Polish	Cross-Sectional; one population group	Convenience	1965	1967	3	1965-1967	1960-1969			Endemic	High-Risk	Provincial health departments	Healthy donors	Unvaccinated	(0-51+)	Both pediatrics & adults	HI	HI			1	Not described	IgG	Moderate	1000+	1069	58	0.0542563	0.0414534	0.0695774	(0.0415, 0.0696)
15	General populations	Wroblewska-Mularczykowa, 1968	1968	Europe	Western and Central Europe	Poland	Lodzkie	Polish	Cross-Sectional; one population group	Convenience	1965	1967	3	1965-1967	1960-1969			Endemic	High-Risk	Provincial health departments	Healthy donors	Unvaccinated	(0-51+)	Both pediatrics & adults	HI	HI			1	Not described	IgG	Moderate	1000+	1074	12	0.0111732	0.0057863	0.0194359	(0.0058, 0.0194)
15	General populations	Wroblewska-Mularczykowa, 1968	1968	Europe	Western and Central Europe	Poland	Rzeszowskie	Polish	Cross-Sectional; one population group	Convenience	1965	1967	3	1965-1967	1960-1969			Endemic	High-Risk	Provincial health departments	Healthy donors	Unvaccinated	(0-51+)	Both pediatrics & adults	HI	HI			1	Not described	IgG	Moderate	1000+	1092	8	0.00732601	0.003168	0.0143839	(0.0032, 0.0144)
15	General populations	Wroblewska-Mularczykowa, 1968	1968	Europe	Western and Central Europe	Poland	Olsztynskie	Polish	Cross-Sectional; one population group	Convenience	1965	1967	3	1965-1967	1960-1969			Endemic	High-Risk	Provincial health departments	Healthy donors	Unvaccinated	(0-51+)	Both pediatrics & adults	HI	HI			1	Not described	IgG	Moderate	1000+	1116	30	0.0268817	0.0182089	0.0381542	(0.0182, 0.0382)
15	General populations	Wroblewska-Mularczykowa, 1968	1968	Europe	Western and Central Europe	Poland	Wroclawskie	Polish	Cross-Sectional; one population group	Convenience	1965	1967	3	1965-1967	1960-1969			Endemic	High-Risk	Provincial health departments	Healthy donors	Unvaccinated	(0-51+)	Both pediatrics & adults	HI	HI			1	Not described	IgG	Moderate	1000+	1153	19	0.0164788	0.00994969	0.0256144	(0.0099, 0.0256)
15	General populations	Wroblewska-Mularczykowa, 1968	1968	Europe	Western and Central Europe	Poland	Gdanskie	Polish	Cross-Sectional; one population group	Convenience	1965	1967	3	1965-1967	1960-1969			Endemic	High-Risk	Provincial health departments	Healthy donors	Unvaccinated	(0-51+)	Both pediatrics & adults	HI	HI			1	Not described	IgG	Moderate	1000+	1244	16	0.0128617	0.00736898	0.0208028	(0.0074, 0.0208)
15	General populations	Wroblewska-Mularczykowa, 1968	1968	Europe	Western and Central Europe	Poland	Warszawskie	Polish	Cross-Sectional; one population group	Convenience	1965	1967	3	1965-1967	1960-1969			Endemic	High-Risk	Provincial health departments	Healthy donors	Unvaccinated	(0-51+)	Both pediatrics & adults	HI	HI			1	Not described	IgG	Moderate	1000+	1247	38	0.0304731	0.021653	0.0415885	(0.0217, 0.0416)
15	General populations	Wroblewska-Mularczykowa, 1968	1968	Europe	Western and Central Europe	Poland	Bialostockie	Polish	Cross-Sectional; one population group	Convenience	1965	1967	3	1965-1967	1960-1969			Endemic	High-Risk	Provincial health departments	Healthy donors	Unvaccinated	(0-51+)	Both pediatrics & adults	HI	HI			1	Not described	IgG	Moderate	1000+	1253	30	0.0239425	0.0162109	0.0340041	(0.0162, 0.0340)
15	General populations	Wroblewska-Mularczykowa, 1968	1968	Europe	Western and Central Europe	Poland	Katowickie	Polish	Cross-Sectional; one population group	Convenience	1965	1967	3	1965-1967	1960-1969			Endemic	High-Risk	Provincial health departments	Healthy donors	Unvaccinated	(0-51+)	Both pediatrics & adults	HI	HI			1	Not described	IgG	Moderate	1000+	1303	4	0.00306984	0.000837042	0.0078412	(0.0008, 0.0078)
15	General populations	Wroblewska-Mularczykowa, 1968	1968	Europe	Western and Central Europe	Poland	Poznanskie	Polish	Cross-Sectional; one population group	Convenience	1965	1967	3	1965-1967	1960-1969			Endemic	High-Risk	Provincial health departments	Healthy donors	Unvaccinated	(0-51+)	Both pediatrics & adults	HI	HI			1	Not described	IgG	Moderate	1000+	1378	17	0.0123367	0.00720257	0.019679	(0.0072, 0.0197)
16	General populations	Lopes, 1970	1970	Europe	Western and Central Europe	Italy	Campania	English	Cross-Sectional; one population group	Convenience	1968	1969	2	1968-1969	1960-1969			Non-Endemic	Non-Risk	Serum samples	Not described	Unvaccinated	Not described	Not described	HI	HI			1	In-house	IgG	High	0-99	92	0	0	0	0.0393033	(0.0000, 0.0393)
17	High-risk populations	Ebke, 1971	1971	Europe	Western and Central Europe	Germany	Not described	German	Cross-Sectional; one population group	Convenience	1	1	1	not described	not described			Endemic	Low-Risk	Not described	Germany military	Unvaccinated	18-65	Adults	HI	HI			1	In-house	IgG	High		373	0	0	0	0.00984101	(0.0000, 0.0098)
19	General populations	Kolman, 1972	1972	Europe	Western and Central Europe	Czech Republic	Bohemia	Czech	Cross-Sectional; one population group	Convenience	1	1	1	not described	not described			Endemic	High-Risk	Not described	Healthy donors	Unvaccinated	10-60+	Both pediatrics & adults	HI+CF	HI	CF		2	In-house	IgG	High	0-99	84	1	0.0119048	0.000301357	0.064552	(0.0003, 0.0646)
20	General populations	Kopecky, 1972	1972	Europe	Western and Central Europe	Czech Republic	Central Bohemia	German	Cross-Sectional; one population group	Convenience	1963	1964	2	1963-1964	1960-1969			Endemic	High-Risk	Not described	Healthy donors	Unvaccinated	15-64	Both pediatrics & adults	HI	HI			1	In-house	IgG	Moderate		1052	116	0.110266	0.0919744	0.13077	(0.0920, 0.1308)
20	General populations	Kopecky, 1972	1972	Europe	Western and Central Europe	Czech Republic	Central Bohemia	German	Cross-Sectional; one population group	Convenience	1966	1967	2	1966-1967	1960-1967			Endemic	High-Risk	Not described	Healthy donors	Unvaccinated	15-64	Both pediatrics & adults	HI	HI			1	In-house	IgG	Moderate		154	62	0.402597	0.324459	0.484559	(0.3245, 0.4846)
22	General populations	Kolman, 1973	1973	Europe	Western and Central Europe	Czech Republic	Prague	Czech	Cross-Sectional; one population group	Random	1967	1968	2	1967-1968	1960-1969			Endemic	High-Risk	Kladno Hospital	Outpatients from clinic	Unvaccinated	(10-60+)	Both pediatrics & adults	HI	HI			1	In-house	IgG	High	100-249	138	8	0.057971	0.0253572	0.11103	(0.0254, 0.1110)
24	High-risk populations	Wroblewska-Mularczykowa, 1973	1973	Europe	Western and Central Europe	Poland	Kieleckie	English	Cross-Sectional; one population group	Convenience	1971	1972	2	1971-1972	1970-1979			Endemic	High-Risk	Virological Laboratories of the Provincial Sanitary Epidemiological Stations	Foresters	Unvaccinated	(<20 - 60+)	Both pediatrics & adults	HI	HI			1	Not described	IgG	Moderate	100-249	228	9	0.0394737	0.0182062	0.0736084	(0.0182, 0.0736)
24	High-risk populations	Wroblewska-Mularczykowa, 1973	1973	Europe	Western and Central Europe	Poland	Gdanskie	English	Cross-Sectional; one population group	Convenience	1971	1972	2	1971-1972	1970-1979			Endemic	High-Risk	Virological Laboratories of the Provincial Sanitary Epidemiological Stations	Foresters	Unvaccinated	(<20 - 60+)	Both pediatrics & adults	HI	HI			1	Not described	IgG	Moderate	250-499	344	96	0.27907	0.232299	0.32969	(0.2323, 0.3297)
24	High-risk populations	Wroblewska-Mularczykowa, 1973	1973	Europe	Western and Central Europe	Poland	Katowickie	English	Cross-Sectional; one population group	Convenience	1971	1972	2	1971-1972	1970-1979			Endemic	High-Risk	Virological Laboratories of the Provincial Sanitary Epidemiological Stations	Foresters	Unvaccinated	(<20 - 60+)	Both pediatrics & adults	HI	HI			1	Not described	IgG	Moderate	500-999	531	45	0.0847458	0.0624844	0.111754	(0.0625, 0.1118)
24	High-risk populations	Wroblewska-Mularczykowa, 1973	1973	Europe	Western and Central Europe	Poland	Rzeszowskie	English	Cross-Sectional; one population group	Convenience	1971	1972	2	1971-1972	1970-1979			Endemic	High-Risk	Virological Laboratories of the Provincial Sanitary Epidemiological Stations	Foresters	Unvaccinated	(<20 - 60+)	Both pediatrics & adults	HI	HI			1	Not described	IgG	Moderate	500-999	628	26	0.0414013	0.0272199	0.0600762	(0.0272, 0.0601)
24	High-risk populations	Wroblewska-Mularczykowa, 1973	1973	Europe	Western and Central Europe	Poland	Szczecinskie	English	Cross-Sectional; one population group	Convenience	1971	1972	2	1971-1972	1970-1979			Endemic	High-Risk	Virological Laboratories of the Provincial Sanitary Epidemiological Stations	Foresters	Unvaccinated	(<20 - 60+)	Both pediatrics & adults	HI	HI			1	Not described	IgG	Moderate	500-999	853	60	0.07034	0.0541026	0.0896173	(0.0541, 0.0896)
24	High-risk populations	Wroblewska-Mularczykowa, 1973	1973	Europe	Western and Central Europe	Poland	Wroclawskie	English	Cross-Sectional; one population group	Convenience	1971	1972	2	1971-1972	1970-1979			Endemic	High-Risk	Virological Laboratories of the Provincial Sanitary Epidemiological Stations	Foresters	Unvaccinated	(<20 - 60+)	Both pediatrics & adults	HI	HI			1	Not described	IgG	Moderate	500-999	862	28	0.0324826	0.0216908	0.0466059	(0.0217, 0.0466)
24	High-risk populations	Wroblewska-Mularczykowa, 1973	1973	Europe	Western and Central Europe	Poland	Lubelskie	English	Cross-Sectional; one population group	Convenience	1971	1972	2	1971-1972	1970-1979			Endemic	High-Risk	Virological Laboratories of the Provincial Sanitary Epidemiological Stations	Foresters	Unvaccinated	(<20 - 60+)	Both pediatrics & adults	HI	HI			1	Not described	IgG	Moderate	500-999	888	76	0.0855856	0.0680225	0.105953	(0.0680, 0.1060)
24	High-risk populations	Wroblewska-Mularczykowa, 1973	1973	Europe	Western and Central Europe	Poland	Krakowskie	English	Cross-Sectional; one population group	Convenience	1971	1972	2	1971-1972	1970-1979			Endemic	High-Risk	Virological Laboratories of the Provincial Sanitary Epidemiological Stations	Foresters	Unvaccinated	(<20 - 60+)	Both pediatrics & adults	HI	HI			1	Not described	IgG	Moderate	500-999	930	16	0.0172043	0.0098649	0.0277887	(0.0099, 0.0278)
24	High-risk populations	Wroblewska-Mularczykowa, 1973	1973	Europe	Western and Central Europe	Poland	Lodzkie	English	Cross-Sectional; one population group	Convenience	1971	1972	2	1971-1972	1970-1979			Endemic	High-Risk	Virological Laboratories of the Provincial Sanitary Epidemiological Stations	Foresters	Unvaccinated	(<20 - 60+)	Both pediatrics & adults	HI	HI			1	Not described	IgG	Moderate	1000+	1044	54	0.0517241	0.0390923	0.0669529	(0.0391, 0.0670)
24	High-risk populations	Wroblewska-Mularczykowa, 1973	1973	Europe	Western and Central Europe	Poland	Warszawskie	English	Cross-Sectional; one population group	Convenience	1971	1972	2	1971-1972	1970-1979			Endemic	High-Risk	Virological Laboratories of the Provincial Sanitary Epidemiological Stations	Foresters	Unvaccinated	(<20 - 60+)	Both pediatrics & adults	HI	HI			1	Not described	IgG	Moderate	1000+	1165	65	0.055794	0.0433211	0.0705646	(0.0433, 0.0706)
24	High-risk populations	Wroblewska-Mularczykowa, 1973	1973	Europe	Western and Central Europe	Poland	Koszalinskie	English	Cross-Sectional; one population group	Convenience	1971	1972	2	1971-1972	1970-1979			Endemic	High-Risk	Virological Laboratories of the Provincial Sanitary Epidemiological Stations	Foresters	Unvaccinated	(<20 - 60+)	Both pediatrics & adults	HI	HI			1	Not described	IgG	Moderate	1000+	1257	48	0.0381862	0.0282872	0.0503127	(0.0283, 0.0503)
24	High-risk populations	Wroblewska-Mularczykowa, 1973	1973	Europe	Western and Central Europe	Poland	Bialostockie	English	Cross-Sectional; one population group	Convenience	1971	1972	2	1971-1972	1970-1979			Endemic	High-Risk	Virological Laboratories of the Provincial Sanitary Epidemiological Stations	Foresters	Unvaccinated	(<20 - 60+)	Both pediatrics & adults	HI	HI			1	Not described	IgG	Moderate	1000+	1322	205	0.155068	0.135961	0.175722	(0.1360, 0.1757)
24	High-risk populations	Wroblewska-Mularczykowa, 1973	1973	Europe	Western and Central Europe	Poland	Opolskie	English	Cross-Sectional; one population group	Convenience	1971	1972	2	1971-1972	1970-1979			Endemic	High-Risk	Virological Laboratories of the Provincial Sanitary Epidemiological Stations	Foresters	Unvaccinated	(<20 - 60+)	Both pediatrics & adults	HI	HI			1	Not described	IgG	Moderate	1000+	1754	85	0.0484607	0.0388892	0.0595762	(0.0389, 0.0596)
24	High-risk populations	Wroblewska-Mularczykowa, 1973	1973	Europe	Western and Central Europe	Poland	Zielonogorskie	English	Cross-Sectional; one population group	Convenience	1971	1972	2	1971-1972	1970-1979			Endemic	High-Risk	Virological Laboratories of the Provincial Sanitary Epidemiological Stations	Foresters	Unvaccinated	(<20 - 60+)	Both pediatrics & adults	HI	HI			1	Not described	IgG	Moderate	1000+	1915	64	0.0334204	0.0258309	0.0424785	(0.0258, 0.0425)
24	High-risk populations	Wroblewska-Mularczykowa, 1973	1973	Europe	Western and Central Europe	Poland	Poznanskie	English	Cross-Sectional; one population group	Convenience	1971	1972	2	1971-1972	1970-1979			Endemic	High-Risk	Virological Laboratories of the Provincial Sanitary Epidemiological Stations	Foresters	Unvaccinated	(<20 - 60+)	Both pediatrics & adults	HI	HI			1	Not described	IgG	Moderate	1000+	1998	77	0.0385385	0.0305314	0.0479332	(0.0305, 0.0479)
24	High-risk populations	Wroblewska-Mularczykowa, 1973	1973	Europe	Western and Central Europe	Poland	Bydgoskie	English	Cross-Sectional; one population group	Convenience	1971	1972	2	1971-1972	1970-1979			Endemic	High-Risk	Virological Laboratories of the Provincial Sanitary Epidemiological Stations	Foresters	Unvaccinated	(<20 - 60+)	Both pediatrics & adults	HI	HI			1	Not described	IgG	Moderate	1000+	2845	121	0.0425308	0.0354141	0.0506066	(0.0354, 0.0506)
24	High-risk populations	Wroblewska-Mularczykowa, 1973	1973	Europe	Western and Central Europe	Poland	Olsztynskie	English	Cross-Sectional; one population group	Convenience	1971	1972	2	1971-1972	1970-1979			Endemic	High-Risk	Virological Laboratories of the Provincial Sanitary Epidemiological Stations	Foresters	Unvaccinated	(<20 - 60+)	Both pediatrics & adults	HI	HI			1	Not described	IgG	Moderate	1000+	2861	347	0.121286	0.109541	0.133812	(0.1095, 0.1338)
25	General populations	Wyler, 1973	1973	Europe	Western and Central Europe	Switzerland	Schaffhausen	German	Cross-Sectional; one population group	Convenience	1972	1972	1	1972	1970-1979			Endemic	High-Risk	Cantonal Hospital of Schaffhausen	Volunteer donors	Unvaccinated	Not described	Not described	NT	NT			1	Mouse brain infections	IgG	High	500-999	529	7	0.0132325	0.00533626	0.0270731	(0.0053, 0.0271)
26	General populations	Filipe, 1974	1974	Europe	Western and Central Europe	Portugal	National	English	Cross-Sectional; one population group	Convenience	1	1	1	not described	not described			Non-Endemic	Non-Risk	Instituto Portugues de Oncologia and Instituto Nacional de Saude	Military members and blood donors	Unvaccinated	Not available	Adults	HI	HI			1	In-house	IgG	Low	1000+	1649	3	0.00181928	0.000375337	0.00530743	(0.0004, 0.0053)
29	General populations	Verani, 1977	1977	Europe	Western and Central Europe	Italy	Grosseto	English	Cross-Sectional; one population group	Convenience	1974	1974	1	1974	1970-1979			Non-Endemic	Non-Risk	Not described	Rural population	Unvaccinated	(3-72)	Both pediatrics & adults	HI	HI			1	In-house (HI)	IgG	Moderate	0-99	55	0	0	0	0.0648708	(0.0000, 0.0649)
32	High-risk populations	Matile, 1981	1981	Europe	Western and Central Europe	Switzerland	Turgau	German	Cross-Sectional; one population group	Convenience	1978	1980	3	1978-1980	1970-1979	1980-1989		Endemic	High-Risk	Not described	Foresters	Unknown	Not described	Not described	ELISA+HI	ELISA	HI		2	Not described	IgG	High	0-99	46	0	0	0	0.0770618	(0.0000, 0.0771)
32	High-risk populations	Matile, 1981	1981	Europe	Western and Central Europe	Switzerland	Freibourg	German	Cross-Sectional; one population group	Convenience	1978	1980	3	1978-1980	1970-1979	1980-1989		Endemic	High-Risk	Not described	Foresters	Unknown	Not described	Not described	ELISA+HI	ELISA	HI		2	Not described	IgG	High	0-99	47	0	0	0	0.0754857	(0.0000, 0.0755)
32	High-risk populations	Matile, 1981	1981	Europe	Western and Central Europe	Switzerland	Vaud	German	Cross-Sectional; one population group	Convenience	1978	1980	3	1978-1980	1970-1979	1980-1989		Endemic	High-Risk	Not described	Foresters	Unknown	Not described	Not described	ELISA+HI	ELISA	HI		2	Not described	IgG	Moderate	100-249	220	1	0.00454545	0.000115074	0.0250641	(0.0001, 0.0251)
32	High-risk populations	Matile, 1981	1981	Europe	Western and Central Europe	Switzerland	Schaffhausen	German	Cross-Sectional; one population group	Convenience	1978	1980	3	1978-1980	1970-1979	1980-1989		Endemic	High-Risk	Not described	Foresters	Unknown	Not described	Not described	ELISA+HI	ELISA	HI		2	Not described	IgG	Moderate	100-249	249	10	0.0401606	0.0194239	0.0726149	(0.0194, 0.0726)
32	High-risk populations	Matile, 1981	1981	Europe	Western and Central Europe	Switzerland	Bern	German	Cross-Sectional; one population group	Convenience	1978	1980	3	1978-1980	1970-1979	1980-1989		Endemic	High-Risk	Not described	Foresters	Unknown	Not described	Not described	ELISA+HI	ELISA	HI		2	Not described	IgG	Moderate	250-499	288	3	0.0104167	0.00215334	0.0301384	(0.0022, 0.0301)
32	High-risk populations	Matile, 1981	1981	Europe	Western and Central Europe	Switzerland	Zurich	German	Cross-Sectional; one population group	Convenience	1978	1980	3	1978-1980	1970-1979	1980-1989		Endemic	High-Risk	Not described	Foresters	Unknown	Not described	Not described	ELISA+HI	ELISA	HI		2	Not described	IgG	Moderate	250-499	425	23	0.0541176	0.0346116	0.080099	(0.0346, 0.0801)
32	High-risk populations	Matile, 1981	1981	Europe	Western and Central Europe	Switzerland	Argau	German	Cross-Sectional; one population group	Convenience	1978	1980	3	1978-1980	1970-1979	1980-1989		Endemic	High-Risk	Not described	Foresters	Unknown	Not described	Not described	ELISA+HI	ELISA	HI		2	Not described	IgG	Moderate	500-999	627	3	0.00478469	0.000987807	0.0139187	(0.0010, 0.0139)
35	General populations	Ackermann, 1986	1986	Europe	Western and Central Europe	Germany	Pfaffenhofen	German	Cross-Sectional; one population group	Convenience	1978	1984	7	1978-1984	1970-1979	1980-1989		Endemic	High-Risk	Serum from hospitals and institutes	Healthy donors	Unvaccinated	(0-91)	Both pediatrics & adults	NT	NT			1	Serum titer neutralization	IgG	High	250-499	253	4	0.0158103	0.00432414	0.0399836	(0.0043, 0.0400)
35	General populations	Ackermann, 1986	1986	Europe	Western and Central Europe	Germany	Deggendorf	German	Cross-Sectional; one population group	Convenience	1978	1984	7	1978-1984	1970-1979	1980-1989		Endemic	High-Risk	Serum from hospitals and institutes	Healthy donors	Unvaccinated	(0-91)	Both pediatrics & adults	NT	NT			1	Serum titer neutralization	IgG	High	250-499	398	9	0.0226131	0.0103911	0.0424913	(0.0104, 0.0425)
35	General populations	Ackermann, 1986	1986	Europe	Western and Central Europe	Germany	Dingolfing-Landau	German	Cross-Sectional; one population group	Convenience	1978	1984	7	1978-1984	1970-1979	1980-1989		Endemic	High-Risk	Serum from hospitals and institutes	Healthy donors	Unvaccinated	(0-91)	Both pediatrics & adults	NT	NT			1	Serum titer neutralization	IgG	High	0-99	88	2	0.0227273	0.00276433	0.0796973	(0.0028, 0.0797)
35	General populations	Ackermann, 1986	1986	Europe	Western and Central Europe	Germany	Freyung-Grafenau	German	Cross-Sectional; one population group	Convenience	1978	1984	7	1978-1984	1970-1979	1980-1989		Endemic	High-Risk	Serum from hospitals and institutes	Healthy donors	Unvaccinated	(0-91)	Both pediatrics & adults	NT	NT			1	Serum titer neutralization	IgG	High	250-499	338	15	0.0443787	0.025048	0.0721404	(0.0250, 0.0721)
35	General populations	Ackermann, 1986	1986	Europe	Western and Central Europe	Germany	Kelheim	German	Cross-Sectional; one population group	Convenience	1978	1984	7	1978-1984	1970-1979	1980-1989		Endemic	High-Risk	Serum from hospitals and institutes	Healthy donors	Unvaccinated	(0-91)	Both pediatrics & adults	NT	NT			1	Serum titer neutralization	IgG	High	100-249	185	3	0.0162162	0.00335674	0.046657	(0.0034, 0.0467)
35	General populations	Ackermann, 1986	1986	Europe	Western and Central Europe	Germany	Landshut	German	Cross-Sectional; one population group	Convenience	1978	1984	7	1978-1984	1970-1979	1980-1989		Endemic	High-Risk	Serum from hospitals and institutes	Healthy donors	Unvaccinated	(0-91)	Both pediatrics & adults	NT	NT			1	Serum titer neutralization	IgG	High	250-499	367	2	0.00544959	0.000660653	0.0195462	(0.0007, 0.0195)
35	General populations	Ackermann, 1986	1986	Europe	Western and Central Europe	Germany	Passau	German	Cross-Sectional; one population group	Convenience	1978	1984	7	1978-1984	1970-1979	1980-1989		Endemic	High-Risk	Serum from hospitals and institutes	Healthy donors	Unvaccinated	(0-91)	Both pediatrics & adults	NT	NT			1	Serum titer neutralization	IgG	High	250-499	355	14	0.0394366	0.0217252	0.0652833	(0.0217, 0.0653)
35	General populations	Ackermann, 1986	1986	Europe	Western and Central Europe	Germany	Regen	German	Cross-Sectional; one population group	Convenience	1978	1984	7	1978-1984	1970-1979	1980-1989		Endemic	High-Risk	Serum from hospitals and institutes	Healthy donors	Unvaccinated	(0-91)	Both pediatrics & adults	NT	NT			1	Serum titer neutralization	IgG	High	250-499	498	3	0.0060241	0.00124404	0.0175033	(0.0012, 0.0175)
35	General populations	Ackermann, 1986	1986	Europe	Western and Central Europe	Germany	Rottal-Inn	German	Cross-Sectional; one population group	Convenience	1978	1984	7	1978-1984	1970-1979	1980-1989		Endemic	High-Risk	Serum from hospitals and institutes	Healthy donors	Unvaccinated	(0-91)	Both pediatrics & adults	NT	NT			1	Serum titer neutralization	IgG	High	0-99	83	5	0.060241	0.0198473	0.135008	(0.0198, 0.1350)
35	General populations	Ackermann, 1986	1986	Europe	Western and Central Europe	Germany	Straubing-Bogen	German	Cross-Sectional; one population group	Convenience	1978	1984	7	1978-1984	1970-1979	1980-1989		Endemic	High-Risk	Serum from hospitals and institutes	Healthy donors	Unvaccinated	(0-91)	Both pediatrics & adults	NT	NT			1	Serum titer neutralization	IgG	High	250-499	355	8	0.0225352	0.00977815	0.0439189	(0.0098, 0.0439)
35	General populations	Ackermann, 1986	1986	Europe	Western and Central Europe	Germany	Cham	German	Cross-Sectional; one population group	Convenience	1978	1984	7	1978-1984	1970-1979	1980-1989		Endemic	High-Risk	Serum from hospitals and institutes	Healthy donors	Unvaccinated	(0-91)	Both pediatrics & adults	NT	NT			1	Serum titer neutralization	IgG	High	100-249	178	3	0.0168539	0.00348926	0.048462	(0.0035, 0.0485)
35	General populations	Ackermann, 1986	1986	Europe	Western and Central Europe	Germany	Regensburg	German	Cross-Sectional; one population group	Convenience	1978	1984	7	1978-1984	1970-1979	1980-1989		Endemic	High-Risk	Serum from hospitals and institutes	Healthy donors	Unvaccinated	(0-91)	Both pediatrics & adults	NT	NT			1	Serum titer neutralization	IgG	High	100-249	119	0	0	0	0.0305234	(0.0000, 0.0305)
35	General populations	Ackermann, 1986	1986	Europe	Western and Central Europe	Germany	Bamberg	German	Cross-Sectional; one population group	Convenience	1978	1984	7	1978-1984	1970-1979	1980-1989		Endemic	High-Risk	Serum from hospitals and institutes	Healthy donors	Unvaccinated	(0-91)	Both pediatrics & adults	NT	NT			1	Serum titer neutralization	IgG	High	500-999	781	13	0.0166453	0.00889194	0.0282958	(0.0089, 0.0283)
35	General populations	Ackermann, 1986	1986	Europe	Western and Central Europe	Germany	Habberge	German	Cross-Sectional; one population group	Convenience	1978	1984	7	1978-1984	1970-1979	1980-1989		Endemic	High-Risk	Serum from hospitals and institutes	Healthy donors	Unvaccinated	(0-91)	Both pediatrics & adults	NT	NT			1	Serum titer neutralization	IgG	High	100-249	166	1	0.0060241	0.000152505	0.0331056	(0.0002, 0.0331)
35	General populations	Ackermann, 1986	1986	Europe	Western and Central Europe	Germany	Donau-Ries	German	Cross-Sectional; one population group	Convenience	1978	1984	7	1978-1984	1970-1979	1980-1989		Endemic	High-Risk	Serum from hospitals and institutes	Healthy donors	Unvaccinated	(0-91)	Both pediatrics & adults	NT	NT			1	Serum titer neutralization	IgG	High	0-99	73	1	0.0136986	0.000346759	0.0739763	(0.0003, 0.0740)
35	General populations	Ackermann, 1986	1986	Europe	Western and Central Europe	Germany	Calw	German	Cross-Sectional; one population group	Convenience	1978	1984	7	1978-1984	1970-1979	1980-1989		Endemic	High-Risk	Serum from hospitals and institutes	Healthy donors	Unvaccinated	(0-91)	Both pediatrics & adults	NT	NT			1	Serum titer neutralization	IgG	High	0-99	86	0	0	0	0.041987	(0.0000, 0.0420)
35	General populations	Ackermann, 1986	1986	Europe	Western and Central Europe	Germany	Enzkreis	German	Cross-Sectional; one population group	Convenience	1978	1984	7	1978-1984	1970-1979	1980-1989		Endemic	High-Risk	Serum from hospitals and institutes	Healthy donors	Unvaccinated	(0-91)	Both pediatrics & adults	NT	NT			1	Serum titer neutralization	IgG	High	0-99	93	0	0	0	0.038889	(0.0000, 0.0389)
35	General populations	Ackermann, 1986	1986	Europe	Western and Central Europe	Germany	Heidelberg	German	Cross-Sectional; one population group	Convenience	1978	1984	7	1978-1984	1970-1979	1980-1989		Endemic	High-Risk	Serum from hospitals and institutes	Healthy donors	Unvaccinated	(0-91)	Both pediatrics & adults	NT	NT			1	Serum titer neutralization	IgG	High	100-249	155	4	0.0258065	0.00707518	0.0647545	(0.0071, 0.0648)
35	General populations	Ackermann, 1986	1986	Europe	Western and Central Europe	Germany	Karlsruhe	German	Cross-Sectional; one population group	Convenience	1978	1984	7	1978-1984	1970-1979	1980-1989		Endemic	High-Risk	Serum from hospitals and institutes	Healthy donors	Unvaccinated	(0-91)	Both pediatrics & adults	NT	NT			1	Serum titer neutralization	IgG	High	100-249	135	3	0.0222222	0.00460641	0.0635684	(0.0046, 0.0636)
35	General populations	Ackermann, 1986	1986	Europe	Western and Central Europe	Germany	Neckar-Odenwald-Kreis	German	Cross-Sectional; one population group	Convenience	1978	1984	7	1978-1984	1970-1979	1980-1989		Endemic	High-Risk	Serum from hospitals and institutes	Healthy donors	Unvaccinated	(0-91)	Both pediatrics & adults	NT	NT			1	Serum titer neutralization	IgG	High	250-499	280	3	0.0107143	0.00221502	0.0309907	(0.0022, 0.0310)
35	General populations	Ackermann, 1986	1986	Europe	Western and Central Europe	Germany	Rastatt	German	Cross-Sectional; one population group	Convenience	1978	1984	7	1978-1984	1970-1979	1980-1989		Endemic	High-Risk	Serum from hospitals and institutes	Healthy donors	Unvaccinated	(0-91)	Both pediatrics & adults	NT	NT			1	Serum titer neutralization	IgG	High	250-499	286	2	0.00699301	0.00084801	0.0250315	(0.0008, 0.0250)
35	General populations	Ackermann, 1986	1986	Europe	Western and Central Europe	Germany	Breisgau-Hochschwarzwald	German	Cross-Sectional; one population group	Convenience	1978	1984	7	1978-1984	1970-1979	1980-1989		Endemic	High-Risk	Serum from hospitals and institutes	Healthy donors	Unvaccinated	(0-91)	Both pediatrics & adults	NT	NT			1	Serum titer neutralization	IgG	High	250-499	348	21	0.0603448	0.0377388	0.0907667	(0.0377, 0.0908)
35	General populations	Ackermann, 1986	1986	Europe	Western and Central Europe	Germany	Emmendingen	German	Cross-Sectional; one population group	Convenience	1978	1984	7	1978-1984	1970-1979	1980-1989		Endemic	High-Risk	Serum from hospitals and institutes	Healthy donors	Unvaccinated	(0-91)	Both pediatrics & adults	NT	NT			1	Serum titer neutralization	IgG	High	250-499	327	20	0.0611621	0.037756	0.0928817	(0.0378, 0.0929)
35	General populations	Ackermann, 1986	1986	Europe	Western and Central Europe	Germany	Freiburg	German	Cross-Sectional; one population group	Convenience	1978	1984	7	1978-1984	1970-1979	1980-1989		Endemic	High-Risk	Serum from hospitals and institutes	Healthy donors	Unvaccinated	(0-91)	Both pediatrics & adults	NT	NT			1	Serum titer neutralization	IgG	High	500-999	876	13	0.0148402	0.00792481	0.0252435	(0.0079, 0.0252)
35	General populations	Ackermann, 1986	1986	Europe	Western and Central Europe	Germany	Konstanz	German	Cross-Sectional; one population group	Convenience	1978	1984	7	1978-1984	1970-1979	1980-1989		Endemic	High-Risk	Serum from hospitals and institutes	Healthy donors	Unvaccinated	(0-91)	Both pediatrics & adults	NT	NT			1	Serum titer neutralization	IgG	High	100-249	168	2	0.0119048	0.00144499	0.0423406	(0.0014, 0.0423)
35	General populations	Ackermann, 1986	1986	Europe	Western and Central Europe	Germany	Lorrach	German	Cross-Sectional; one population group	Convenience	1978	1984	7	1978-1984	1970-1979	1980-1989		Endemic	High-Risk	Serum from hospitals and institutes	Healthy donors	Unvaccinated	(0-91)	Both pediatrics & adults	NT	NT			1	Serum titer neutralization	IgG	High	100-249	106	0	0	0	0.0342022	(0.0000, 0.0342)
35	General populations	Ackermann, 1986	1986	Europe	Western and Central Europe	Germany	Ortenaukreis	German	Cross-Sectional; one population group	Convenience	1978	1984	7	1978-1984	1970-1979	1980-1989		Endemic	High-Risk	Serum from hospitals and institutes	Healthy donors	Unvaccinated	(0-91)	Both pediatrics & adults	NT	NT			1	Serum titer neutralization	IgG	High	500-999	603	5	0.00829187	0.00269767	0.0192437	(0.0027, 0.0192)
35	General populations	Ackermann, 1986	1986	Europe	Western and Central Europe	Germany	Rottweil	German	Cross-Sectional; one population group	Convenience	1978	1984	7	1978-1984	1970-1979	1980-1989		Endemic	High-Risk	Serum from hospitals and institutes	Healthy donors	Unvaccinated	(0-91)	Both pediatrics & adults	NT	NT			1	Serum titer neutralization	IgG	High	0-99	74	1	0.0135135	0.000342074	0.0730074	(0.0003, 0.0730)
35	General populations	Ackermann, 1986	1986	Europe	Western and Central Europe	Germany	Schwarzwald-Baar-Kreis	German	Cross-Sectional; one population group	Convenience	1978	1984	7	1978-1984	1970-1979	1980-1989		Endemic	High-Risk	Serum from hospitals and institutes	Healthy donors	Unvaccinated	(0-91)	Both pediatrics & adults	NT	NT			1	Serum titer neutralization	IgG	High	250-499	262	3	0.0114504	0.0023676	0.0330963	(0.0024, 0.0331)
35	General populations	Ackermann, 1986	1986	Europe	Western and Central Europe	Germany	Waldshut	German	Cross-Sectional; one population group	Convenience	1978	1984	7	1978-1984	1970-1979	1980-1989		Endemic	High-Risk	Serum from hospitals and institutes	Healthy donors	Unvaccinated	(0-91)	Both pediatrics & adults	NT	NT			1	Serum titer neutralization	IgG	High	0-99	63	1	0.015873	0.000401789	0.0852957	(0.0004, 0.0853)
35	General populations	Ackermann, 1986	1986	Europe	Western and Central Europe	Germany	Reutlingen	German	Cross-Sectional; one population group	Convenience	1978	1984	7	1978-1984	1970-1979	1980-1989		Endemic	High-Risk	Serum from hospitals and institutes	Healthy donors	Unvaccinated	(0-91)	Both pediatrics & adults	NT	NT			1	Serum titer neutralization	IgG	High	0-99	84	0	0	0	0.0429649	(0.0000, 0.0430)
35	General populations	Ackermann, 1986	1986	Europe	Western and Central Europe	Germany	Sigmaringen	German	Cross-Sectional; one population group	Convenience	1978	1984	7	1978-1984	1970-1979	1980-1989		Endemic	High-Risk	Serum from hospitals and institutes	Healthy donors	Unvaccinated	(0-91)	Both pediatrics & adults	NT	NT			1	Serum titer neutralization	IgG	High	0-99	46	1	0.0217391	0.000550236	0.115272	(0.0006, 0.1153)
35	General populations	Ackermann, 1986	1986	Europe	Western and Central Europe	Germany	Tubingen	German	Cross-Sectional; one population group	Convenience	1978	1984	7	1978-1984	1970-1979	1980-1989		Endemic	High-Risk	Serum from hospitals and institutes	Healthy donors	Unvaccinated	(0-91)	Both pediatrics & adults	NT	NT			1	Serum titer neutralization	IgG	High	250-499	297	7	0.023569	0.00952729	0.0479562	(0.0095, 0.0480)
35	High-risk populations	Ackermann, 1986	1986	Europe	Western and Central Europe	Germany	Bayern	German	Cross-Sectional; one population group	Convenience	1978	1984	7	1978-1984	1970-1979	1980-1989		Endemic	High-Risk	Serum from hospitals and institutes	Farmers	Unvaccinated	Not described	Not described	NT	NT			1	Serum titer neutralization	IgG	High	0-99	84	3	0.0357143	0.00742658	0.100842	(0.0074, 0.1008)
35	High-risk populations	Ackermann, 1986	1986	Europe	Western and Central Europe	Germany	Bayern	German	Cross-Sectional; one population group	Convenience	1978	1984	7	1978-1984	1970-1979	1980-1989		Endemic	High-Risk	Serum from hospitals and institutes	Foresters	Unvaccinated	Not described	Not described	NT	NT			1	Serum titer neutralization	IgG	High	100-249	153	7	0.0457516	0.0185897	0.0919921	(0.0186, 0.0920)
36	High-risk populations	Hubalek, 1986	1986	Europe	Western and Central Europe	Czech Republic	Roznava	English	Cross-Sectional; one population group	Convenience	1977	1977	1	1977	1970-1979			Endemic	High-Risk	District Institute of National Health, Roznava, Czechia	Agriculture workers	Unvaccinated		Adults	HI+NT	HI	NT		2	In-house	IgG	Moderate	0-99	33	6	0.181818	0.0697879	0.354601	(0.0698, 0.3546)
37	High-risk populations	Muller, 1987	1987	Europe	Western and Central Europe	Germany	Merzig-Wadern	German	Cross-Sectional; one population group	Convenience	1985	1986	2	1985-1986	1980-1989			Endemic	Low-Risk	Not described	Foresters	Unvaccinated	Mean 38 (16-63)	Adults	ELISA+CF	ELISA	CF		2	Not described	IgG	Moderate	0-99	61	0	0	0	0.0586812	(0.0000, 0.0587)
37	High-risk populations	Muller, 1987	1987	Europe	Western and Central Europe	Germany	Neunkirchen	German	Cross-Sectional; one population group	Convenience	1985	1986	2	1985-1986	1980-1989			Endemic	Low-Risk	Not described	Foresters	Unvaccinated	Mean 38 (16-63)	Adults	ELISA+CF	ELISA	CF		2	Not described	IgG	Moderate	0-99	34	0	0	0	0.102818	(0.0000, 0.1028)
37	High-risk populations	Muller, 1987	1987	Europe	Western and Central Europe	Germany	Saarbrucken	German	Cross-Sectional; one population group	Convenience	1985	1986	2	1985-1986	1980-1989			Endemic	Low-Risk	Not described	Foresters	Unvaccinated	Mean 38 (16-63)	Adults	ELISA+CF	ELISA	CF		2	Not described	IgG	Moderate	0-99	80	0	0	0	0.045064	(0.0000, 0.0451)
37	High-risk populations	Muller, 1987	1987	Europe	Western and Central Europe	Germany	Saarlouis	German	Cross-Sectional; one population group	Convenience	1985	1986	2	1985-1986	1980-1989			Endemic	Low-Risk	Not described	Foresters	Unvaccinated	Mean 38 (16-63)	Adults	ELISA+CF	ELISA	CF		2	Not described	IgG	Moderate	0-99	61	0	0	0	0.0586812	(0.0000, 0.0587)
37	High-risk populations	Muller, 1987	1987	Europe	Western and Central Europe	Germany	Saar-Pfalz	German	Cross-Sectional; one population group	Convenience	1985	1986	2	1985-1986	1980-1989			Endemic	Low-Risk	Not described	Foresters	Unvaccinated	Mean 38 (16-63)	Adults	ELISA+CF	ELISA	CF		2	Not described	IgG	Moderate	0-99	89	0	0	0	0.0406009	(0.0000, 0.0406)
37	High-risk populations	Muller, 1987	1987	Europe	Western and Central Europe	Germany	St. Wendel	German	Cross-Sectional; one population group	Convenience	1985	1986	2	1985-1986	1980-1989			Endemic	Low-Risk	Not described	Foresters	Unvaccinated	Mean 38 (16-63)	Adults	ELISA+CF	ELISA	CF		2	Not described	IgG	Moderate	0-99	65	0	0	0	0.0551716	(0.0000, 0.0552)
37	High-risk populations	Muller, 1987	1987	Europe	Western and Central Europe	Germany	Umliegende Kreise von Rheinland-Pflaz	German	Cross-Sectional; one population group	Convenience	1985	1986	2	1985-1986	1980-1989			Endemic	Low-Risk	Not described	Foresters	Unvaccinated	Mean 38 (16-63)	Adults	ELISA+CF	ELISA	CF		2	Not described	IgG	Moderate	0-99	18	0	0	0	0.185302	(0.0000, 0.1853)
40	General populations	Januska, 1990	1990	Europe	Western and Central Europe	Czech Republic	Cheb	Czech	Cross-Sectional; one population group	Convenience	1	1	1	not described	not described			Endemic	High-Risk	Not described	Healthy donors	Unvaccinated	Mean 35	Not described	NT	NT			1	In-house	IgG	High		159	1	0.00628931	0.000159219	0.0345421	(0.0002, 0.0345)
40	General populations	Januska, 1990	1990	Europe	Western and Central Europe	Czech Republic	Rokycany	Czech	Cross-Sectional; one population group	Convenience	1	1	1	not described	not described			Endemic	High-Risk	Not described	Healthy donors	Unvaccinated	Mean 35	Not described	NT	NT			1	In-house	IgG	High		142	2	0.0140845	0.00171027	0.0499506	(0.0017, 0.0500)
40	General populations	Januska, 1990	1990	Europe	Western and Central Europe	Czech Republic	Plzen-jih	Czech	Cross-Sectional; one population group	Convenience	1	1	1	not described	not described			Endemic	High-Risk	Not described	Healthy donors	Unvaccinated	Mean 35	Not described	NT	NT			1	In-house	IgG	High		174	2	0.0114943	0.00139505	0.0409025	(0.0014, 0.0409)
42	High-risk populations	Clement, 1992	1992	Europe	Western and Central Europe	Germany	Bayern; Rheinland-Pfalz	English	Prospective	Convenience	1989	1989	1	1989	1980-1989			Endemic	High-Risk	Military hospital (Brussels, Belgium)	U.S. military personnel	Unvaccinated	Not described	Adults	ELISA	ELISA			1	Immunozym	IgG	Low	500-999	469	8	0.0170576	0.00739228	0.0333325	(0.0074, 0.0333)
44	High-risk populations	Krech, 1992	1992	Europe	Western and Central Europe	Liechtenstein	Vaduz	German	Cross-Sectional; multiple population groups	Convenience	1967	1968	2	1967-1968	1960-1969			Endemic	Low-Risk	Institute for Medical Laboratory Diagnostics Schaan	Foresters	Unvaccinated	Not described	Not described	ELISA+HI	ELISA	HI		2	Not described	IgG	High	0-99	30	0	0	0	0.115703	(0.0000, 0.1157)
44	General populations	Krech, 1992	1992	Europe	Western and Central Europe	Liechtenstein	Vaduz	German	Cross-Sectional; multiple population groups	Random	1967	1968	2	1967-1968	1960-1969			Endemic	Low-Risk	Institute for Medical Laboratory Diagnostics Schaan	Healthy donors	Unvaccinated	Not described	Not described	ELISA+HI	ELISA	HI		2	Not described	IgG	High	0-99	64	0	0	0	0.0560091	(0.0000, 0.0560)
44	General populations	Krech, 1992	1992	Europe	Western and Central Europe	Liechtenstein	Vaduz	German	Cross-Sectional; multiple population groups	Convenience	1967	1968	2	1967-1968	1960-1969			Endemic	Low-Risk	Institute for Medical Laboratory Diagnostics Schaan	Outpatient residents	Unvaccinated	(50+)	Adults	ELISA+HI	ELISA	HI		2	Not described	IgG	High	100-249	117	1	0.00854701	0.000216368	0.0467009	(0.0002, 0.0467)
44	General populations	Krech, 1992	1992	Europe	Western and Central Europe	Liechtenstein	Vaduz	German	Cross-Sectional; multiple population groups	Convenience	1967	1968	2	1967-1968	1960-1969			Endemic	Low-Risk	Institute for Medical Laboratory Diagnostics Schaan	Routine medical care subjects	Unvaccinated	Not described	Not described	ELISA+HI	ELISA	HI		2	Not described	IgG	High	100-249	129	1	0.00775194	0.000196243	0.0424334	(0.0002, 0.0424)
46	High-risk populations	Cristofolini, 1993	1993	Europe	Western and Central Europe	Italy	Trento	Italian	Cross-Sectional; one population group	Convenience	1987	1992	6	1987-1992	1980-1989	1990-1999		Endemic	Low-Risk	Not described	Foresters; Farmers	Not described	Not described	Not described	ELISA+HI	ELISA	HI		2	Enzyquick (ELISA);	IgM; IgG	High	250-499	465	5	0.0107527	0.00350033	0.0249137	(0.0035, 0.0249)
49	High-risk populations	Bobrowska, 1995	1995	Europe	Western and Central Europe	Poland	Browsk-Narewka Forest District	Polish	Cross-Sectional; one population group	Convenience	9999	9999	1	not described	not described			Endemic	High-Risk	Polish Academy of Sciences	Foresters	Unvaccinated	16-68	Adults	ELISA	ELISA			1	Immuno AG	IgG	Moderate	100-249	153	31	0.202614	0.142012	0.275094	(0.1420, 0.2751)
49	General populations	Bobrowska, 1995	1995	Europe	Western and Central Europe	Poland	Bialystok and Gayck	Polish	Cross-Sectional; one population group	Convenience	9999	9999	1	not described	not described			Endemic	High-Risk	Polish Academy of Sciences	Healthy donors	Unvaccinated	16-68	Both pediatrics & adults	ELISA	ELISA			1	Immuno AG	IgG	Moderate		346	5	0.0144509	0.00470837	0.0333996	(0.0047, 0.0334)
49	General populations	Bobrowska, 1995	1995	Europe	Western and Central Europe	Poland	Bialystok and Gayck	Polish	Cross-Sectional; one population group	Convenience	9999	9999	1	not described	not described			Endemic	High-Risk	Polish Academy of Sciences	Healthy donors	Unvaccinated	16-68	Both pediatrics & adults	ELISA	ELISA			1	Immuno AG	IgG	Moderate		114	15	0.131579	0.0755528	0.207719	(0.0756, 0.2077)
49	General populations	Bobrowska, 1995	1995	Europe	Western and Central Europe	Poland	Bialystok and Gayck	Polish	Cross-Sectional; one population group	Convenience	9999	9999	1	not described	not described			Endemic	High-Risk	Polish Academy of Sciences	Healthy donors	Unvaccinated	16-68	Both pediatrics & adults	ELISA	ELISA			1	Immuno AG	IgG	Moderate		40	1	0.025	0.000632745	0.131586	(0.0006, 0.1316)
49	General populations	Bobrowska, 1995	1995	Europe	Western and Central Europe	Poland	Bialystok and Gayck	Polish	Cross-Sectional; one population group	Convenience	9999	9999	1	not described	not described			Endemic	High-Risk	Polish Academy of Sciences	Healthy donors	Unvaccinated	16-68	Both pediatrics & adults	ELISA	ELISA			1	Immuno AG	IgG	Moderate		113	16	0.141593	0.0831521	0.219732	(0.0832, 0.2197)
50	General populations	Prokopowicz, 1995	1995	Europe	Western and Central Europe	Poland	Bialystok	English	Cross-Sectional; multiple population groups	Convenience	1993	1993	1	1993	1990-1999			Endemic	High-Risk	Department of Infectious Disease (Bialystok)	Rural population	Unknown	(16-68)	Both pediatrics & adults	ELISA	ELISA			1	Immunozym	IgG	Low	0-99	40	1	0.025	0.000632745	0.131586	(0.0006, 0.1316)
50	General populations	Prokopowicz, 1995	1995	Europe	Western and Central Europe	Poland	Bialystok	English	Cross-Sectional; multiple population groups	Convenience	1993	1993	1	1993	1990-1999			Endemic	High-Risk	Department of Infectious Disease (Bialystok)	Urban populations	Unknown	(16-68)	Both pediatrics & adults	ELISA	ELISA			1	Immunozym	IgG	Low	250-499	346	5	0.0144509	0.00470837	0.0333996	(0.0047, 0.0334)
50	High-risk populations	Prokopowicz, 1995	1995	Europe	Western and Central Europe	Poland	Bialystok	English	Cross-Sectional; multiple population groups	Convenience	1993	1993	1	1993	1990-1999			Endemic	High-Risk	Department of Infectious Disease (Bialystok)	Foresters (rural areas)	Unknown	(16-68)	Both pediatrics & adults	ELISA	ELISA			1	Immunozym	IgG	Low	100-249	113	16	0.141593	0.0831521	0.219732	(0.0832, 0.2197)
50	High-risk populations	Prokopowicz, 1995	1995	Europe	Western and Central Europe	Poland	Bialystok	English	Cross-Sectional; multiple population groups	Convenience	1993	1993	1	1993	1990-1999			Endemic	High-Risk	Department of Infectious Disease (Bialystok)	Foresters (urban areas)	Unknown	(16-68)	Both pediatrics & adults	ELISA	ELISA			1	Immunozym	IgG	Low	100-249	114	15	0.131579	0.0755528	0.207719	(0.0756, 0.2077)
51	General populations	Suss, 1995	1995	Europe	Western and Central Europe	Germany	Blutspender Hamburg	German	Cross-Sectional; one population group	Convenience	1980	1984	5	1980-1984	1980-1989			Endemic	Low-Risk	Not described	Unavailable	Unknown	0-100	Both pediatrics & adults	ELISA	ELISA			1	Not described	IgG	Low	1000+	1000	0	0	0	0.00368208	(0.0000, 0.0037)
51	General populations	Suss, 1995	1995	Europe	Western and Central Europe	Germany	Obernzell	German	Cross-Sectional; one population group	Convenience	1980	1984	5	1980-1984	1980-1989			Endemic	High-Risk	Not described	Unavailable	Unknown	0-100	Both pediatrics & adults	ELISA	ELISA			1	Not described	IgG	Low	100-249	100	5	0.05	0.0164319	0.112835	(0.0164, 0.1128)
51	General populations	Suss, 1995	1995	Europe	Western and Central Europe	Germany	Vilshogen	German	Cross-Sectional; one population group	Convenience	1980	1984	5	1980-1984	1980-1989			Endemic	High-Risk	Not described	Unavailable	Unknown	0-100	Both pediatrics & adults	ELISA	ELISA			1	Not described	IgG	Low	100-249	100	5	0.05	0.0164319	0.112835	(0.0164, 0.1128)
51	General populations	Suss, 1995	1995	Europe	Western and Central Europe	Germany	Eggenfelden	German	Cross-Sectional; one population group	Convenience	1980	1984	5	1980-1984	1980-1989			Endemic	High-Risk	Not described	Unavailable	Unknown	0-100	Both pediatrics & adults	ELISA	ELISA			1	Not described	IgG	Low	100-249	100	5	0.05	0.0164319	0.112835	(0.0164, 0.1128)
51	General populations	Suss, 1995	1995	Europe	Western and Central Europe	Germany	Dingolfing	German	Cross-Sectional; one population group	Convenience	1980	1984	5	1980-1984	1980-1989			Endemic	High-Risk	Not described	Unavailable	Unknown	0-100	Both pediatrics & adults	ELISA	ELISA			1	Not described	IgG	Low	100-249	100	4	0.04	0.0110045	0.0992572	(0.0110, 0.0993)
51	General populations	Suss, 1995	1995	Europe	Western and Central Europe	Germany	Osterhofen	German	Cross-Sectional; one population group	Convenience	1980	1984	5	1980-1984	1980-1989			Endemic	High-Risk	Not described	Unavailable	Unknown	0-100	Both pediatrics & adults	ELISA	ELISA			1	Not described	IgG	Low	100-249	100	4	0.04	0.0110045	0.0992572	(0.0110, 0.0993)
51	General populations	Suss, 1995	1995	Europe	Western and Central Europe	Germany	Pfarrkirchen	German	Cross-Sectional; one population group	Convenience	1980	1984	5	1980-1984	1980-1989			Endemic	High-Risk	Not described	Unavailable	Unknown	0-100	Both pediatrics & adults	ELISA	ELISA			1	Not described	IgG	Low	100-249	100	4	0.04	0.0110045	0.0992572	(0.0110, 0.0993)
51	General populations	Suss, 1995	1995	Europe	Western and Central Europe	Germany	Neuburg (Donau)	German	Cross-Sectional; one population group	Convenience	1980	1984	5	1980-1984	1980-1989			Endemic	High-Risk	Not described	Unavailable	Unknown	0-100	Both pediatrics & adults	ELISA	ELISA			1	Not described	IgG	Low	100-249	100	3	0.03	0.00622997	0.0851761	(0.0062, 0.0852)
51	General populations	Suss, 1995	1995	Europe	Western and Central Europe	Germany	Schrobenhausen	German	Cross-Sectional; one population group	Convenience	1980	1984	5	1980-1984	1980-1989			Endemic	High-Risk	Not described	Unavailable	Unknown	0-100	Both pediatrics & adults	ELISA	ELISA			1	Not described	IgG	Low	100-249	100	3	0.03	0.00622997	0.0851761	(0.0062, 0.0852)
51	General populations	Suss, 1995	1995	Europe	Western and Central Europe	Germany	Vilsbiburg	German	Cross-Sectional; one population group	Convenience	1980	1984	5	1980-1984	1980-1989			Endemic	High-Risk	Not described	Unavailable	Unknown	0-100	Both pediatrics & adults	ELISA	ELISA			1	Not described	IgG	Low	100-249	100	3	0.03	0.00622997	0.0851761	(0.0062, 0.0852)
51	General populations	Suss, 1995	1995	Europe	Western and Central Europe	Germany	Burghausen	German	Cross-Sectional; one population group	Convenience	1980	1984	5	1980-1984	1980-1989			Endemic	High-Risk	Not described	Unavailable	Unknown	0-100	Both pediatrics & adults	ELISA	ELISA			1	Not described	IgG	Low	100-249	100	2	0.02	0.00243134	0.0703839	(0.0024, 0.0704)
51	General populations	Suss, 1995	1995	Europe	Western and Central Europe	Germany	Ingolstadt	German	Cross-Sectional; one population group	Convenience	1980	1984	5	1980-1984	1980-1989			Endemic	High-Risk	Not described	Unavailable	Unknown	0-100	Both pediatrics & adults	ELISA	ELISA			1	Not described	IgG	Low	100-249	200	4	0.02	0.00547557	0.0504136	(0.0055, 0.0504)
51	General populations	Suss, 1995	1995	Europe	Western and Central Europe	Germany	Landau (Isar)	German	Cross-Sectional; one population group	Convenience	1980	1984	5	1980-1984	1980-1989			Endemic	High-Risk	Not described	Unavailable	Unknown	0-100	Both pediatrics & adults	ELISA	ELISA			1	Not described	IgG	Low	100-249	100	2	0.02	0.00243134	0.0703839	(0.0024, 0.0704)
51	General populations	Suss, 1995	1995	Europe	Western and Central Europe	Germany	Mallersdorf	German	Cross-Sectional; one population group	Convenience	1980	1984	5	1980-1984	1980-1989			Endemic	High-Risk	Not described	Unavailable	Unknown	0-100	Both pediatrics & adults	ELISA	ELISA			1	Not described	IgG	Low	100-249	100	2	0.02	0.00243134	0.0703839	(0.0024, 0.0704)
51	General populations	Suss, 1995	1995	Europe	Western and Central Europe	Germany	Niederhatzkofen	German	Cross-Sectional; one population group	Convenience	1980	1984	5	1980-1984	1980-1989			Endemic	High-Risk	Not described	Unavailable	Unknown	0-100	Both pediatrics & adults	ELISA	ELISA			1	Not described	IgG	Low	100-249	100	2	0.02	0.00243134	0.0703839	(0.0024, 0.0704)
51	General populations	Suss, 1995	1995	Europe	Western and Central Europe	Germany	Simbach	German	Cross-Sectional; one population group	Convenience	1980	1984	5	1980-1984	1980-1989			Endemic	High-Risk	Not described	Unavailable	Unknown	0-100	Both pediatrics & adults	ELISA	ELISA			1	Not described	IgG	Low	100-249	100	2	0.02	0.00243134	0.0703839	(0.0024, 0.0704)
51	General populations	Suss, 1995	1995	Europe	Western and Central Europe	Germany	Worth	German	Cross-Sectional; one population group	Convenience	1980	1984	5	1980-1984	1980-1989			Endemic	High-Risk	Not described	Unavailable	Unknown	0-100	Both pediatrics & adults	ELISA	ELISA			1	Not described	IgG	Low	100-249	100	2	0.02	0.00243134	0.0703839	(0.0024, 0.0704)
51	General populations	Suss, 1995	1995	Europe	Western and Central Europe	Germany	Aidenbach	German	Cross-Sectional; one population group	Convenience	1980	1984	5	1980-1984	1980-1989			Endemic	High-Risk	Not described	Unavailable	Unknown	0-100	Both pediatrics & adults	ELISA	ELISA			1	Not described	IgG	Low	100-249	100	1	0.01	0.000253146	0.0544594	(0.0003, 0.0545)
51	General populations	Suss, 1995	1995	Europe	Western and Central Europe	Germany	Altotting	German	Cross-Sectional; one population group	Convenience	1980	1984	5	1980-1984	1980-1989			Endemic	High-Risk	Not described	Unavailable	Unknown	0-100	Both pediatrics & adults	ELISA	ELISA			1	Not described	IgG	Low	100-249	100	1	0.01	0.000253146	0.0544594	(0.0003, 0.0545)
51	General populations	Suss, 1995	1995	Europe	Western and Central Europe	Germany	Eichstatt	German	Cross-Sectional; one population group	Convenience	1980	1984	5	1980-1984	1980-1989			Endemic	High-Risk	Not described	Unavailable	Unknown	0-100	Both pediatrics & adults	ELISA	ELISA			1	Not described	IgG	Low	100-249	100	1	0.01	0.000253146	0.0544594	(0.0003, 0.0545)
51	General populations	Suss, 1995	1995	Europe	Western and Central Europe	Germany	Freyung	German	Cross-Sectional; one population group	Convenience	1980	1984	5	1980-1984	1980-1989			Endemic	High-Risk	Not described	Unavailable	Unknown	0-100	Both pediatrics & adults	ELISA	ELISA			1	Not described	IgG	Low	100-249	100	1	0.01	0.000253146	0.0544594	(0.0003, 0.0545)
51	General populations	Suss, 1995	1995	Europe	Western and Central Europe	Germany	Rottalmunster	German	Cross-Sectional; one population group	Convenience	1980	1984	5	1980-1984	1980-1989			Endemic	High-Risk	Not described	Unavailable	Unknown	0-100	Both pediatrics & adults	ELISA	ELISA			1	Not described	IgG	Low	100-249	100	1	0.01	0.000253146	0.0544594	(0.0003, 0.0545)
51	General populations	Suss, 1995	1995	Europe	Western and Central Europe	Germany	Landshut	German	Cross-Sectional; one population group	Convenience	1980	1984	5	1980-1984	1980-1989			Endemic	High-Risk	Not described	Unavailable	Unknown	0-100	Both pediatrics & adults	ELISA	ELISA			1	Not described	IgG	Low	100-249	200	1	0.005	0.000126581	0.0275419	(0.0001, 0.0275)
51	General populations	Suss, 1995	1995	Europe	Western and Central Europe	Germany	Regensburg	German	Cross-Sectional; one population group	Convenience	1980	1984	5	1980-1984	1980-1989			Endemic	High-Risk	Not described	Unavailable	Unknown	0-100	Both pediatrics & adults	ELISA	ELISA			1	Not described	IgG	Low	250-499	400	2	0.005	0.000606098	0.0179441	(0.0006, 0.0179)
51	General populations	Suss, 1995	1995	Europe	Western and Central Europe	Germany	Furstenzell	German	Cross-Sectional; one population group	Convenience	1980	1984	5	1980-1984	1980-1989			Endemic	High-Risk	Not described	Unavailable	Unknown	0-100	Both pediatrics & adults	ELISA	ELISA			1	Not described	IgG	Low	100-249	100	0	0	0	0.0362167	(0.0000, 0.0362)
51	General populations	Suss, 1995	1995	Europe	Western and Central Europe	Germany	Kelheim	German	Cross-Sectional; one population group	Convenience	1980	1984	5	1980-1984	1980-1989			Endemic	High-Risk	Not described	Unavailable	Unknown	0-100	Both pediatrics & adults	ELISA	ELISA			1	Not described	IgG	Low	100-249	100	0	0	0	0.0362167	(0.0000, 0.0362)
51	General populations	Suss, 1995	1995	Europe	Western and Central Europe	Germany	Mainburg	German	Cross-Sectional; one population group	Convenience	1980	1984	5	1980-1984	1980-1989			Endemic	High-Risk	Not described	Unavailable	Unknown	0-100	Both pediatrics & adults	ELISA	ELISA			1	Not described	IgG	Low	100-249	100	0	0	0	0.0362167	(0.0000, 0.0362)
51	General populations	Suss, 1995	1995	Europe	Western and Central Europe	Germany	Rehau	German	Cross-Sectional; one population group	Convenience	1980	1984	5	1980-1984	1980-1989			Endemic	High-Risk	Not described	Unavailable	Unknown	0-100	Both pediatrics & adults	ELISA	ELISA			1	Not described	IgG	Low	100-249	100	0	0	0	0.0362167	(0.0000, 0.0362)
51	General populations	Suss, 1995	1995	Europe	Western and Central Europe	Germany	Straubing	German	Cross-Sectional; one population group	Convenience	1980	1984	5	1980-1984	1980-1989			Endemic	High-Risk	Not described	Unavailable	Unknown	0-100	Both pediatrics & adults	ELISA	ELISA			1	Not described	IgG	Low	100-249	100	0	0	0	0.0362167	(0.0000, 0.0362)
52	General populations	Kaiser, 1997	1997	Europe	Western and Central Europe	Germany	Freiburg	English	Cross-Sectional; one population group	Convenience	1995	1995	1	1995	1990-1999			Endemic	High-Risk	Not described	Healthy donors	Unvaccinated	(21-80)	Adults	ELISA+WB	ELISA	WB		2	Immunozyme (ELISA); Immunoblot (WB)	IgM; IgG	High	250-499	361	34	0.0941828	0.0661082	0.129122	(0.0661, 0.1291)
53	General populations	Cisak, 1998	1998	Europe	Western and Central Europe	Poland	Lublin	English	Cross-Sectional; multiple population groups	Convenience	1997	1998	2	1997-1998	1990-1999			Endemic	High-Risk	Not described	Healthy donors	Not described	Not described	Adults	ELISA	ELISA			1	Immunozym	IgG	Low	0-99	50	9	0.18	0.0857621	0.314369	(0.0858, 0.3144)
53	General populations	Cisak, 1998	1998	Europe	Western and Central Europe	Poland	Lublin	English	Cross-Sectional; multiple population groups	Convenience	1994	1996	3	1994-1996	1990-1999			Endemic	High-Risk	Not described	Healthy donors	Not described	Not described	Adults	ELISA	ELISA			1	Immunozym	IgG	Low	0-99	80	2	0.025	0.00304209	0.0874072	(0.0030, 0.0874)
53	High-risk populations	Cisak, 1998	1998	Europe	Western and Central Europe	Poland	Lublin	English	Cross-Sectional; multiple population groups	Convenience	1997	1998	2	1997-1998	1990-1999			Endemic	High-Risk	Not described	Farmers	Not described	Mean 41	Adults	ELISA	ELISA			1	Immunozym	IgG	Low	250-499	322	103	0.319876	0.269243	0.37386	(0.2692, 0.3739)
53	High-risk populations	Cisak, 1998	1998	Europe	Western and Central Europe	Poland	Lublin	English	Cross-Sectional; multiple population groups	Convenience	1994	1996	3	1994-1996	1990-1999			Endemic	High-Risk	Not described	Foresters	Not described	Mean 37	Adults	ELISA	ELISA			1	Immunozym	IgG	Low	1000+	1261	250	0.198255	0.176578	0.221349	(0.1766, 0.2213)
54	High-risk populations	Hunfeld, 1998	1998	Europe	Western and Central Europe	Germany	Rhein-Main	English	Cross-Sectional; one population group	Convenience	not described	not described	not described	not described	not described			Endemic	High-Risk	Institute of Medical Virology University of Frankfurt	Lyme disease patients	Unknown	Not described	Not described	ELISA	ELISA			1	Immunozym; Genzyme Virotech Diagnostics	IgG	Low	100-249	120	16	0.133333	0.0781728	0.207478	(0.0782, 0.2075)
54	General populations	Hunfeld, 1998	1998	Europe	Western and Central Europe	Germany	Rhein-Main	English	Cross-Sectional; one population group	Convenience	not described	not described	not described	not described	not described			Endemic	High-Risk	Institute of Medical Virology University of Frankfurt	Syphillis patients	Unknown	Not described	Not described	ELISA	ELISA			1	Immunozym; Genzyme Virotech Diagnostics	IgG	Low	0-99	50	9	0.18	0.0857621	0.314369	(0.0858, 0.3144)
54	General populations	Hunfeld, 1998	1998	Europe	Western and Central Europe	Germany	Rhein-Main	English	Cross-Sectional; one population group	Convenience	not described	not described	not described	not described	not described			Endemic	High-Risk	Institute of Medical Virology University of Frankfurt	Healthy volunteers	Unknown	Not described	Not described	ELISA	ELISA			1	Immunozym; Genzyme Virotech Diagnostics	IgG	Low	100-249	100	1	0.01	0.000253146	0.0544594	(0.0003, 0.0545)
55	General populations	Moll van Charante, 1998	1998	Europe	Western and Central Europe	Netherlands	Twente; Limburg	English	Cross-Sectional; one population group	Convenience	1989	1993	3	1989	1980-1989			Non-Endemic	Non-Risk	Dutch Forestry Commission	Office workers	Unknown	Not described	Not described	ELISA	ELISA			1	Virotech Diagnostics GmbH	IgG	Low	250-499	356	12	0.0337079	0.0175363	0.0581401	(0.0175, 0.0581)
55	High-risk populations	Moll van Charante, 1998	1998	Europe	Western and Central Europe	Netherlands	Twente; Limburg	English	Cross-Sectional; one population group	Convenience	1989	1993	3	1989	1980-1989			Non-Endemic	Non-Risk	Dutch Forestry Commission	Muskrat catchers	Unknown	Not described	Not described	ELISA	ELISA			1	Virotech Diagnostics GmbH	IgG	Low	100-249	110	1	0.00909091	0.000230135	0.0496112	(0.0002, 0.0496)
55	High-risk populations	Moll van Charante, 1998	1998	Europe	Western and Central Europe	Netherlands	Twente; Limburg	English	Cross-Sectional; one population group	Convenience	1989	1993	3	1989	1980-1989			Non-Endemic	Non-Risk	Dutch Forestry Commission	Foresters	Unknown	Not described	Not described	ELISA	ELISA			1	Virotech Diagnostics GmbH	IgG	Low	100-249	202	7	0.0346535	0.0140439	0.0700932	(0.0140, 0.0701)
56	High-risk populations	Rieger, 1999	1999	Europe	Western and Central Europe	Germany	Southwest Germany	English	Cross-Sectional; multiple population groups	Random	1997	1997	1	1997	1990-1999			Endemic	High-Risk	Farming Association (BHLV)	Farmers	Unvaccinated	(17-63)	Adults	ELISA	ELISA			1	Immunozym	IgG	Moderate	100-249	245	2	0.00816327	0.000990143	0.0291758	(0.0010, 0.0292)
56	High-risk populations	Rieger, 1999	1999	Europe	Western and Central Europe	Germany	Southwest Germany	English	Cross-Sectional; multiple population groups	Convenience	1995	1996	2	1995-1996	1990-1999			Endemic	High-Risk	Not described	Farmers	Unvaccinated	Not described	Adults	ELISA	ELISA			1	Immunozym	IgG	Moderate	100-249	114	6	0.0526316	0.0195572	0.11104	(0.0196, 0.1110)
56	General populations	Rieger, 1999	1999	Europe	Western and Central Europe	Germany	Southwest Germany	English	Cross-Sectional; multiple population groups	Convenience	1995	1996	2	1995-1996	1990-1999			Endemic	High-Risk	Not described	Healthy volunteers; leisure exposure	Unvaccinated	Not described	Adults	ELISA	ELISA			1	Immunozym	IgG	Moderate	100-249	177	5	0.0282486	0.00923455	0.0646886	(0.0092, 0.0647)
56	General populations	Rieger, 1999	1999	Europe	Western and Central Europe	Germany	Southwest Germany	English	Cross-Sectional; multiple population groups	Convenience	1995	1996	2	1995-1996	1990-1999			Endemic	High-Risk	Not described	Healthy volunteers; no tick exposure	Unvaccinated	Not described	Adults	ELISA	ELISA			1	Immunozym	IgG	Moderate	100-249	170	2	0.0117647	0.00142795	0.0418501	(0.0014, 0.0419)
57	General populations	Schumacher, 1999	1999	Europe	Western and Central Europe	France	Meurthe et Moselle	French	Cross-Sectional; one population group	Convenience	1996	1996	1	1996	1990-1999			Endemic	Low-Risk	Preventative Medicine Centers	Healthy donors	Unvaccinated	Mean 35 (4-79)	Both pediatrics & adults	ELISA+WB	ELISA	WB		2	Immunozym	IgM; IgG	Moderate	250-499	371	4	0.0107888	0.00294524	0.0273739	(0.0029, 0.0274)
57	General populations	Schumacher, 1999	1999	Europe	Western and Central Europe	France	Meuse	French	Cross-Sectional; one population group	Convenience	1996	1996	1	1996	1990-1999			Endemic	Low-Risk	Preventative Medicine Centers	Healthy donors	Unvaccinated	Mean 35 (4-79)	Both pediatrics & adults	ELISA+WB	ELISA	WB		2	Immunozym	IgM; IgG	Moderate	100-249	204	3	0.0147333	0.00304303	0.0423731	(0.0030, 0.0424)
57	General populations	Schumacher, 1999	1999	Europe	Western and Central Europe	France	Moselle	French	Cross-Sectional; one population group	Convenience	1996	1996	1	1996	1990-1999			Endemic	Low-Risk	Preventative Medicine Centers	Healthy donors	Unvaccinated	Mean 35 (4-79)	Both pediatrics & adults	ELISA+WB	ELISA	WB		2	Immunozym	IgM; IgG	Moderate	250-499	383	1	0.00261421	6.61018e-05	0.0144608	(0.0001, 0.0145)
57	General populations	Schumacher, 1999	1999	Europe	Western and Central Europe	France	Vosges	French	Cross-Sectional; one population group	Convenience	1996	1996	1	1996	1990-1999			Endemic	Low-Risk	Preventative Medicine Centers	Healthy donors	Unvaccinated	Mean 35 (4-79)	Both pediatrics & adults	ELISA+WB	ELISA	WB		2	Immunozym	IgM; IgG	Moderate	100-249	218	1	0.00459253	0.00011613	0.0252916	(0.0001, 0.0253)
58	General populations	Cizman, 2000	2000	Europe	Western and Central Europe	Slovenia	Ljubljana	English	Cross-Sectional; one population group	Random	1997	1997	1	1997	1990-1999			Endemic	High-Risk	Primary healthcare center	Random subjects during routine medical exams	Unvaccinated	(6-24)	Both pediatrics & adults	ELISA	ELISA			1	Virotech Diagnostics GmbH	IgG	Moderate	100-249	143	6	0.041958	0.0155512	0.0890862	(0.0156, 0.0891)
60	High-risk populations	Cisak, 2001	2001	Europe	Western and Central Europe	Poland	Lublin	English	Cross-Sectional; multiple population groups	Convenience	2000	2001	2	2000-2001	2000-2009			Endemic	High-Risk	Not described	Farmers	Not described	Not described	Adults	ELISA	ELISA			1	Immunozym	IgG	Low	250-499	291	96	0.329897	0.276136	0.387164	(0.2761, 0.3872)
60	High-risk populations	Cisak, 2001	2001	Europe	Western and Central Europe	Poland	Lublin	English	Cross-Sectional; multiple population groups	Convenience	2000	2001	2	2000-2001	2000-2009			Endemic	High-Risk	Not described	Foresters	Not described	Not described	Adults	ELISA	ELISA			1	Immunozym	IgG	Low	250-499	303	87	0.287129	0.236841	0.341635	(0.2368, 0.3416)
63	High-risk populations	Oehme, 2002	2002	Europe	Western and Central Europe	Germany	Baden-Württemberg	English	Cross-Sectional; one population group	Convenience	1997	1999	3	1997-1999	1990-1999			Endemic	High-Risk	Forestry Offices	Foresters	Unvaccinated	Not described	Not described	ELISA	ELISA			1	Baxter	IgM; IgG	Moderate	1000+	1896	138	0.0727848	0.0614957	0.0854157	(0.0615, 0.0854)
64	High-risk populations	Pugliese, 2002	2002	Europe	Western and Central Europe	Italy	Turin	English	Cross-Sectional; multiple population groups	Convenience	9999	9999	1	not described	not described			Endemic	High-Risk	Not described	Hunters	Unknown	Not described	Adults	ELISA	ELISA			1	Pantec	IgG	Moderate	0-99	50	5	0.1	0.0332751	0.218135	(0.0333, 0.2181)
64	General populations	Pugliese, 2002	2002	Europe	Western and Central Europe	Italy	Turin	English	Cross-Sectional; multiple population groups	Convenience	9999	9999	1	not described	not described			Endemic	Low-Risk	Not described	Healthy adults	Unknown	Not described	Adults	ELISA	ELISA			1	Pantec	IgG	Moderate	100-249	100	0	0	0	0.0362167	(0.0000, 0.0362)
65	General populations	Rieger, 2002	2002	Europe	Western and Central Europe	Germany	North-Rhein; Westphalia	English	Cross-Sectional; one population group	Convenience	2001	2001	1	2001	2000-2009			Endemic	High-Risk	University of Wuppertal	Not described	Unvaccinated	Not described	Not described	ELISA	ELISA			1	Virion Serion	IgG	Low	250-499	445	8	0.0179775	0.00779257	0.0351144	(0.0078, 0.0351)
67	High-risk populations	Cisak, 2003	2003	Europe	Western and Central Europe	Poland	Lublin	Polish	Cross-Sectional; multiple population groups	Random	1999	2002	3	1999-2002	1990-1999	2000-2009		Endemic	High-Risk	Not described	Farmers	Not described	Mean 42.9 +/- 16.5 (18-84)	Adults	ELISA	ELISA			1	Immunozym	IgG	Low	100-249	242	42	0.173554	0.128038	0.227265	(0.1280, 0.2273)
67	General populations	Cisak, 2003	2003	Europe	Western and Central Europe	Poland	Lublin	Polish	Cross-Sectional; multiple population groups	Random	1999	2002	3	1999-2002	1990-1999	2000-2009		Endemic	High-Risk	Not described	Control donors to farmers	Not described	Mean 35.5 +/- 9.6	Adults	ELISA	ELISA			1	Immunozym	IgG	Low	0-99	50	3	0.06	0.0125486	0.165482	(0.0125, 0.1655)
68	General populations	Lunackova, 2003	2003	Europe	Western and Central Europe	Czech Republic	Rimov	Czech	Cross-Sectional; one population group	Convenience	2001	2002	2	2001-2002	2000-2009			Endemic	High-Risk	Ceske Budejovice Hospital	Residents in high-risk area	Unvaccinated	(1-65+)	Both pediatrics & adults	ELISA	ELISA			1	Immunozym	IgG	Low	100-249	238	37	0.155462	0.111883	0.20786	(0.1119, 0.2079)
69	High-risk populations	Cinco, 2004	2004	Europe	Western and Central Europe	Italy	Friuli-Venezia-Giulia	English	Cross-Sectional; multiple population groups	Convenience	2002	2002	1	2002	2000-2009			Endemic	Low-Risk	Universita di Trieste	Foresters	Unvaccinated	Mean 42.6 +/- 6.5	Adults	ELISA+HI+NT	ELISA	HI	NT	3	Immunozym (ELISA);	IgG	High	100-249	174	1	0.00574713	0.000145494	0.0316034	(0.0001, 0.0316)
70	General populations	Tomao, 2005	2005	Europe	Western and Central Europe	Italy	Tuscany; Arezzo; Florence; Siena	English	Cross-Sectional; multiple population groups	Convenience	1999	2001	3	1999-2001	1990-1999	2000-2009		Non-Endemic	Non-Risk	Local health agencies	Healthy donors	Unvaccinated	Not described	Not described	ELISA+HI+NT	ELISA	HI	NT	3	Immunozym; PRNT	IgM; IgG	High	250-499	365	0	0	0	0.0100556	(0.0000, 0.0101)
70	High-risk populations	Tomao, 2005	2005	Europe	Western and Central Europe	Italy	Tuscany; Arezzo; Florence; Siena	English	Cross-Sectional; multiple population groups	Convenience	1999	2001	3	1999-2001	1990-1999	2000-2009		Non-Endemic	Non-Risk	Local health agencies	Foresters	Unvaccinated	Not described	Not described	ELISA+HI+NT	ELISA	HI	NT	3	Immunozym; PRNT	IgM; IgG	High	250-499	202	0	0	0	0.018096	(0.0000, 0.0181)
70	High-risk populations	Tomao, 2005	2005	Europe	Western and Central Europe	Italy	Tuscany; Arezzo; Florence; Siena	English	Cross-Sectional; multiple population groups	Convenience	1999	2001	3	1999-2001	1990-1999	2000-2009		Non-Endemic	Non-Risk	Local health agencies	Farmers	Unvaccinated	Not described	Not described	ELISA+HI+NT	ELISA	HI	NT	3	Immunozym; PRNT	IgM; IgG	High	0-99	84	0	0	0	0.0429649	(0.0000, 0.0430)
70	High-risk populations	Tomao, 2005	2005	Europe	Western and Central Europe	Italy	Tuscany; Arezzo; Florence; Siena	English	Cross-Sectional; multiple population groups	Convenience	1999	2001	3	1999-2001	1990-1999	2000-2009		Non-Endemic	Non-Risk	Local health agencies	Outdoor workers	Unvaccinated	Not described	Not described	ELISA+HI+NT	ELISA	HI	NT	3	Immunozym; PRNT	IgM; IgG	High	100-249	126	0	0	0	0.0288524	(0.0000, 0.0289)
71	High-risk populations	Adamek, 2006	2006	Europe	Western and Central Europe	Poland	Slansk; Katowice	Polish	Cross-Sectional; one population group	Convenience	2004	2005	2	2004-2005	2000-2009			Endemic	High-Risk	Forestry workers	Foresters	Unvaccinated	Mean 31.7	Not described	ELISA+HI	ELISA	HI		2	Genzyme Virtotech GmbH	IgM; IgG	Moderate	0-99	51	6	0.117647	0.0444201	0.238676	(0.0444, 0.2387)
75	General populations	Pugliese, 2007	2007	Europe	Western and Central Europe	Italy	Turin	English	Cross-Sectional; multiple population groups	Convenience	1993	1995	3	1993-1995	1990-1999			Non-Endemic	Non-Risk	Not described	Control population	Unknown	(16-68)	Both pediatrics & adults	ELISA	ELISA			1	In-house	IgM; IgG	Low	0-99	40	0	0	0	0.0880973	(0.0000, 0.0881)
75	General populations	Pugliese, 2007	2007	Europe	Western and Central Europe	Italy	Turin	English	Cross-Sectional; multiple population groups	Convenience	2001	2004	4	2001-2004	2000-2009			Non-Endemic	Non-Risk	Not described	Control population	Unknown	(16-68)	Both pediatrics & adults	ELISA	ELISA			1	In-house	IgM; IgG	Low	100-249	116	2	0.0172414	0.00209487	0.0608948	(0.0021, 0.0609)
75	High-risk populations	Pugliese, 2007	2007	Europe	Western and Central Europe	Italy	Turin; Susa Valley	English	Cross-Sectional; multiple population groups	Convenience	2001	2004	4	2001-2004	2000-2009			Non-Endemic	Non-Risk	Not described	Foresters; Hunters	Unknown	(16-68)	Both pediatrics & adults	ELISA	ELISA			1	In-house	IgM; IgG	Low	0-99	70	4	0.0571429	0.0157871	0.139894	(0.0158, 0.1399)
81	General populations	Stefanoff, 2008	2008	Europe	Western and Central Europe	Poland	Endemic village	English	Cross-Sectional; one population group	Convenience	1996	2005	10	1996-2005	1990-1999	2000-2009		Endemic	High-Risk	Department of Virology, National Institute of Public Health	Healthy donors	Not described	(0-60+)	Both pediatrics & adults	ELISA+IIF+HI	ELISA	IIF	HI	3	Genzyme Diagnostics Virotech	IgG	Moderate	100-249	129	5	0.0387597	0.012703	0.088134	(0.0127, 0.0881)
81	General populations	Stefanoff, 2008	2008	Europe	Western and Central Europe	Poland	Endemic town	English	Cross-Sectional; one population group	Convenience	1996	2005	10	1996-2005	1990-1999	2000-2009		Endemic	High-Risk	Department of Virology, National Institute of Public Health	Healthy donors	Not described	(0-60+)	Both pediatrics & adults	ELISA+IIF+HI	ELISA	IIF	HI	3	Genzyme Diagnostics Virotech	IgG	Moderate	0-99	72	2	0.0277778	0.0033819	0.0967673	(0.0034, 0.0968)
81	General populations	Stefanoff, 2008	2008	Europe	Western and Central Europe	Poland	Endemic suburb	English	Cross-Sectional; one population group	Convenience	1996	2005	10	1996-2005	1990-1999	2000-2009		Endemic	High-Risk	Department of Virology, National Institute of Public Health	Healthy donors	Not described	(0-60+)	Both pediatrics & adults	ELISA+IIF+HI	ELISA	IIF	HI	3	Genzyme Diagnostics Virotech	IgG	Moderate	0-99	99	1	0.010101	0.000255703	0.0549968	(0.0003, 0.0550)
81	General populations	Stefanoff, 2008	2008	Europe	Western and Central Europe	Poland	Endemic metro	English	Cross-Sectional; one population group	Convenience	1996	2005	10	1996-2005	1990-1999	2000-2009		Endemic	High-Risk	Department of Virology, National Institute of Public Health	Healthy donors	Not described	(0-60+)	Both pediatrics & adults	ELISA+IIF+HI	ELISA	IIF	HI	3	Genzyme Diagnostics Virotech	IgG	Moderate	100-249	161	4	0.0248447	0.00680992	0.0623883	(0.0068, 0.0624)
81	General populations	Stefanoff, 2008	2008	Europe	Western and Central Europe	Poland	Non-endemic village	English	Cross-Sectional; one population group	Convenience	1996	2005	10	1996-2005	1990-1999	2000-2009		Endemic	Low-Risk	Department of Virology, National Institute of Public Health	Healthy donors	Not described	(0-60+)	Both pediatrics & adults	ELISA+IIF+HI	ELISA	IIF	HI	3	Genzyme Diagnostics Virotech	IgG	Moderate	250-499	275	5	0.0181818	0.00592929	0.0419179	(0.0059, 0.0419)
81	General populations	Stefanoff, 2008	2008	Europe	Western and Central Europe	Poland	Non-endemic town	English	Cross-Sectional; one population group	Convenience	1996	2005	10	1996-2005	1990-1999	2000-2009		Endemic	Low-Risk	Department of Virology, National Institute of Public Health	Healthy donors	Not described	(0-60+)	Both pediatrics & adults	ELISA+IIF+HI	ELISA	IIF	HI	3	Genzyme Diagnostics Virotech	IgG	Moderate	100-249	199	4	0.0201005	0.00550321	0.050663	(0.0055, 0.0507)
81	General populations	Stefanoff, 2008	2008	Europe	Western and Central Europe	Poland	Non-endemic suburb	English	Cross-Sectional; one population group	Convenience	1996	2005	10	1996-2005	1990-1999	2000-2009		Endemic	Low-Risk	Department of Virology, National Institute of Public Health	Healthy donors	Not described	(0-60+)	Both pediatrics & adults	ELISA+IIF+HI	ELISA	IIF	HI	3	Genzyme Diagnostics Virotech	IgG	Moderate	100-249	196	3	0.0153061	0.00316768	0.0440771	(0.0032, 0.0441)
81	General populations	Stefanoff, 2008	2008	Europe	Western and Central Europe	Poland	Non-endemic metro	English	Cross-Sectional; one population group	Convenience	1996	2005	10	1996-2005	1990-1999	2000-2009		Endemic	Low-Risk	Department of Virology, National Institute of Public Health	Healthy donors	Not described	(0-60+)	Both pediatrics & adults	ELISA+IIF+HI	ELISA	IIF	HI	3	Genzyme Diagnostics Virotech	IgG	Moderate	250-499	367	15	0.0408719	0.0230532	0.0665168	(0.0231, 0.0665)
83	High-risk populations	Venturi, 2009	2009	Europe	Western and Central Europe	Italy	Friuli Venezia Giulia	English	Cross-Sectional; one population group	Convenience	2001	2006	6	2001-2006	2000-2009			Endemic	High-Risk	Multiple Italian hospitals	Healthy population with high-exposure to ticks	Unvaccinated	Mean 51.9 SD 17.7 (10-87)	Both pediatrics & adults	ELISA+HI+NT	ELISA	HI	NT	3	Immunozym (ELISA); goose erythrocytes pH6.6 (HI); PRNT (NT)	IgG	High	250-499	479	13	0.0271399	0.0145283	0.0459629	(0.0145, 0.0460)
84	General populations	Di Renzi, 2010	2010	Europe	Western and Central Europe	Italy	Lazio	English	Cross-Sectional; multiple population groups	Convenience	2008	2008	1	2008	2000-2009			Endemic	Non-Risk	Immune-Haematological and San Camillo de’ Lellis Hospital (Rieti, Italy)	Control donors to foresters	Not described	Not described	Not described	ELISA+HI	ELISA	HI		2	Immunozym (ELISA); In house (HI)	IgM; IgG	High	250-499	282	0	0	0	0.0129959	(0.0000, 0.0130)
84	High-risk populations	Di Renzi, 2010	2010	Europe	Western and Central Europe	Italy	Lazio	English	Cross-Sectional; multiple population groups	Convenience	2008	2008	1	2008	2000-2009			Endemic	Non-Risk	Immune-Haematological and San Camillo de’ Lellis Hospital (Rieti, Italy)	Foresters	Not described	Not described	Not described	ELISA+HI	ELISA	HI		2	Immunozym (ELISA); In house (HI)	IgM; IgG	High	100-249	145	0	0	0	0.0251197	(0.0000, 0.0251)
86	High-risk populations	Siennicka, 2010	2010	Europe	Western and Central Europe	Poland	Bialowieza National Park	Polish	Cross-Sectional; one population group	Convenience	2003	2007	5	2003-2007	2000-2009			Endemic	High-Risk	Not described	Foresters	Unvaccinated	Not described	Adults	ELISA	ELISA			1	Virotech Diagnostics GmbH	IgG	Low	0-99	32	28	0.875	0.710052	0.964869	(0.7101, 0.9649)
97	General populations	Jurke, 2015	2015	Europe	Western and Central Europe	Germany	North-Rhein; Westfalia	English	Cross-Sectional; multiple population groups	Convenience	2011	2013	3	2011-2013	2010-2019			Endemic	High-Risk	Baden-Wurtemburg State Health Office	Office workers	Unvaccinated	(18-66)	Adults	ELISA+NT	ELISA	NT		2	Euroimmun;	IgG	High	100-249	103	4	0.038835	0.0106809	0.0964545	(0.0107, 0.0965)
97	High-risk populations	Jurke, 2015	2015	Europe	Western and Central Europe	Germany	North-Rhein; Westfalia	English	Cross-Sectional; multiple population groups	Convenience	2011	2013	3	2011-2013	2010-2019			Endemic	High-Risk	Baden-Wurtemburg State Health Office	Foresters	Unvaccinated	(18-66)	Adults	ELISA+NT	ELISA	NT		2	Euroimmun (ELISA); serum titers (NT)	IgG	High	100-249	118	3	0.0254237	0.00527399	0.0725024	(0.0053, 0.0725)
98	General populations	Kriz, 2015	2015	Europe	Western and Central Europe	Czech Republic	Central Bohemian Region	English	Cross-Sectional; one population group	Random	1978	1989	12	1978-1989	1970-1979	1980-1989		Endemic	High-Risk	National Institute of Public Health (Prague, CR)	Healthy donors	Unvaccinated	(10-59)	Both pediatrics & adults	NT	NT			1	PRNT	IgG	High	0-99	72	18	0.25	0.155393	0.366028	(0.1554, 0.3660)
98	General populations	Kriz, 2015	2015	Europe	Western and Central Europe	Czech Republic	South Bohemian Region	English	Cross-Sectional; one population group	Random	1978	1989	12	1978-1989	1970-1979	1980-1989		Endemic	High-Risk	National Institute of Public Health (Prague, CR)	Healthy donors	Unvaccinated	(10-59)	Both pediatrics & adults	NT	NT			1	PRNT	IgG	High	0-99	72	7	0.0972222	0.0399895	0.19011	(0.0400, 0.1901)
98	General populations	Kriz, 2015	2015	Europe	Western and Central Europe	Czech Republic	Plzen Region	English	Cross-Sectional; one population group	Random	1978	1989	12	1978-1989	1970-1979	1980-1989		Endemic	High-Risk	National Institute of Public Health (Prague, CR)	Healthy donors	Unvaccinated	(10-59)	Both pediatrics & adults	NT	NT			1	PRNT	IgG	High	0-99	72	6	0.0833333	0.0311975	0.172609	(0.0312, 0.1726)
98	General populations	Kriz, 2015	2015	Europe	Western and Central Europe	Czech Republic	South Moravian Region	English	Cross-Sectional; one population group	Random	1978	1989	12	1978-1989	1970-1979	1980-1989		Endemic	High-Risk	National Institute of Public Health (Prague, CR)	Healthy donors	Unvaccinated	(10-59)	Both pediatrics & adults	NT	NT			1	PRNT	IgG	High	0-99	72	10	0.138889	0.0686642	0.240626	(0.0687, 0.2406)
98	General populations	Kriz, 2015	2015	Europe	Western and Central Europe	Czech Republic	Highlands	English	Cross-Sectional; one population group	Random	1978	1989	12	1978-1989	1970-1979	1980-1989		Endemic	High-Risk	National Institute of Public Health (Prague, CR)	Healthy donors	Unvaccinated	(10-59)	Both pediatrics & adults	NT	NT			1	PRNT	IgG	High	0-99	73	6	0.0821918	0.0307615	0.170361	(0.0308, 0.1704)
98	General populations	Kriz, 2015	2015	Europe	Western and Central Europe	Czech Republic	Moravian-Silesian Region	English	Cross-Sectional; one population group	Random	1978	1989	12	1978-1989	1970-1979	1980-1989		Endemic	High-Risk	National Institute of Public Health (Prague, CR)	Healthy donors	Unvaccinated	(10-59)	Both pediatrics & adults	NT	NT			1	PRNT	IgG	High	0-99	73	5	0.0684932	0.0226122	0.152647	(0.0226, 0.1526)
98	General populations	Kriz, 2015	2015	Europe	Western and Central Europe	Czech Republic	Central Bohemian Region	English	Cross-Sectional; one population group	Random	2001	2014	15	2001-2014	2000-2009	2010-2019		Endemic	High-Risk	National Institute of Public Health (Prague, CR)	Healthy donors	Likely unvaccinated	(10-59)	Both pediatrics & adults	NT	NT			1	PRNT	IgG	Low	0-99	45	12	0.266667	0.146041	0.419447	(0.1460, 0.4194)
98	General populations	Kriz, 2015	2015	Europe	Western and Central Europe	Czech Republic	South Bohemian Region	English	Cross-Sectional; one population group	Random	2001	2014	15	2001-2014	2000-2009	2010-2019		Endemic	High-Risk	National Institute of Public Health (Prague, CR)	Healthy donors	Likely unvaccinated	(10-59)	Both pediatrics & adults	NT	NT			1	PRNT	IgG	Low	0-99	45	18	0.4	0.256976	0.556686	(0.2570, 0.5567)
98	General populations	Kriz, 2015	2015	Europe	Western and Central Europe	Czech Republic	Plzen Region	English	Cross-Sectional; one population group	Random	2001	2014	15	2001-2014	2000-2009	2010-2019		Endemic	High-Risk	National Institute of Public Health (Prague, CR)	Healthy donors	Likely unvaccinated	(10-59)	Both pediatrics & adults	NT	NT			1	PRNT	IgG	Low	0-99	45	11	0.244444	0.128823	0.395371	(0.1288, 0.3954)
98	General populations	Kriz, 2015	2015	Europe	Western and Central Europe	Czech Republic	South Moravian Region	English	Cross-Sectional; one population group	Random	2001	2014	15	2001-2014	2000-2009	2010-2019		Endemic	High-Risk	National Institute of Public Health (Prague, CR)	Healthy donors	Likely unvaccinated	(10-59)	Both pediatrics & adults	NT	NT			1	PRNT	IgG	Low	0-99	45	10	0.222222	0.112046	0.370888	(0.1120, 0.3709)
98	General populations	Kriz, 2015	2015	Europe	Western and Central Europe	Czech Republic	Highlands	English	Cross-Sectional; one population group	Random	2001	2014	15	2001-2014	2000-2009	2010-2019		Endemic	High-Risk	National Institute of Public Health (Prague, CR)	Healthy donors	Likely unvaccinated	(10-59)	Both pediatrics & adults	NT	NT			1	PRNT	IgG	Low	0-99	45	10	0.222222	0.112046	0.370888	(0.1120, 0.3709)
98	General populations	Kriz, 2015	2015	Europe	Western and Central Europe	Czech Republic	Moravian-Silesian Region	English	Cross-Sectional; one population group	Random	2001	2014	15	2001-2014	2000-2009	2010-2019		Endemic	High-Risk	National Institute of Public Health (Prague, CR)	Healthy donors	Likely unvaccinated	(10-59)	Both pediatrics & adults	NT	NT			1	PRNT	IgG	Low	0-99	45	2	0.0444444	0.00542849	0.151493	(0.0054, 0.1515)
101	High-risk populations	Rigaud, 2016	2016	Europe	Western and Central Europe	France	Alsace	English	Cross-Sectional; one population group	Convenience	2002	2003	2	2002-2003	2000-2009			Endemic	Low-Risk	Mutualite Sociale Agricole	Foresters	Unvaccinated	Median 44 (17-81)	Adults	ELISA	ELISA			1	Immunozym	IgG	Low	500-999	636	20	0.0314465	0.019312	0.0481502	(0.0193, 0.0482)
101	High-risk populations	Rigaud, 2016	2016	Europe	Western and Central Europe	France	Lorraine	English	Cross-Sectional; one population group	Convenience	2002	2003	2	2002-2003	2000-2009			Endemic	Low-Risk	Mutualite Sociale Agricole	Foresters	Unvaccinated	Median 43 (17-81)	Adults	ELISA	ELISA			1	Immunozym	IgG	Low	500-999	885	20	0.0225989	0.0138573	0.0346872	(0.0139, 0.0347)
101	High-risk populations	Rigaud, 2016	2016	Europe	Western and Central Europe	France	Champagne-Ardenne	English	Cross-Sectional; one population group	Convenience	2002	2003	2	2002-2003	2000-2009			Endemic	Low-Risk	Mutualite Sociale Agricole	Foresters	Unvaccinated	Median 41 (17-81)	Adults	ELISA	ELISA			1	Immunozym	IgG	Low	250-499	485	8	0.0164948	0.00714751	0.0322417	(0.0071, 0.0322)
101	High-risk populations	Rigaud, 2016	2016	Europe	Western and Central Europe	France	Bourgogne	English	Cross-Sectional; one population group	Convenience	2002	2003	2	2002-2003	2000-2009			Endemic	Low-Risk	Mutualite Sociale Agricole	Foresters	Unvaccinated	Median 42.5 (17-81)	Adults	ELISA	ELISA			1	Immunozym	IgG	Low	250-499	400	9	0.0225	0.0103389	0.042281	(0.0103, 0.0423)
101	High-risk populations	Rigaud, 2016	2016	Europe	Western and Central Europe	France	Franche-Comte	English	Cross-Sectional; one population group	Convenience	2002	2003	2	2002-2003	2000-2009			Endemic	Low-Risk	Mutualite Sociale Agricole	Foresters	Unvaccinated	Median 42 (17-81)	Adults	ELISA	ELISA			1	Immunozym	IgG	Low	500-999	554	10	0.0180505	0.00868902	0.0329444	(0.0087, 0.0329)
106	General populations	Busova, 2018	2018	Europe	Western and Central Europe	Slovakia	Eastern region	English	Cross-Sectional; one population group	Convenience	2014	2016	3	2014-2016	2010-2019			Endemic	High-Risk	Various medical departments in Eastern Slovakia	Healthy donors	Unvaccinated	Mean 53.6 SD 17 (12-93)	Both pediatrics & adults	ELISA	ELISA			1	NovaTec	IgM; IgG	Low	250-499	428	12	0.0280374	0.0145695	0.0484632	(0.0146, 0.0485)
107	General populations	Remoli, 2018	2018	Europe	Western and Central Europe	Italy	Tuscany; Grosseto	English	Cross-Sectional; multiple population groups	Convenience	2012	2012	1	2012	2010-2019			Non-Endemic	Non-Risk	Local health authority	Control population	Unknown	Mean 50.3 (21-63)	Adults	ELISA+NT	ELISA	NT		2	Immunozym; PRNT	IgG	Moderate	100-249	100	0	0	0	0.0362167	(0.0000, 0.0362)
107	High-risk populations	Remoli, 2018	2018	Europe	Western and Central Europe	Italy	Tuscany; Grosseto	English	Cross-Sectional; multiple population groups	Convenience	2012	2012	1	2012	2010-2019			Non-Endemic	Non-Risk	Local health authority	Foresters; Farmers	Unknown	Mean 42.3 (21-67)	Adults	ELISA+NT	ELISA	NT		2	Immunozym; PRNT	IgG	Moderate	100-249	101	0	0	0	0.0358646	(0.0000, 0.0359)
109	High-risk populations	Borawski, 2020	2020	Europe	Western and Central Europe	Poland	Bialystok	English	Cross-Sectional; multiple population groups	Convenience	2015	2018	4	2015-2018	2010-2019			Endemic	High-Risk	Department of Infectious Diseases and Neuroinfections	Foresters	Not described	Not described	Not described	ELISA	ELISA			1	Virion/Serion	IgG	Low	0-99	82	6	0.0731707	0.0273249	0.152487	(0.0273, 0.1525)
109	General populations	Borawski, 2020	2020	Europe	Western and Central Europe	Poland	Bialystok	English	Cross-Sectional; multiple population groups	Convenience	2015	2018	4	2015-2018	2010-2019			Endemic	High-Risk	Regional Centre for Transfusion Medicine (Bialystok, Poland)	Healthy donors	Not described	Not described	Not described	ELISA	ELISA			1	Virion/Serion	IgG	Low	0-99	20	0	0	0	0.168433	(0.0000, 0.1684)
114	High-risk populations	Hofhuis, 2021	2021	Europe	Western and Central Europe	Netherlands	Gelderland	English	Cross-Sectional; one population group	Convenience	2017	2017	1	2017	2010-2019			Non-Endemic	Non-Risk	University Medical Center in Utrecht	Outdoor workers	Unvaccinated	Median 60 (22-80)	Adults	ELISA+NT	ELISA	NT		2	TestLine Clinical Diagnostics (ELISA); virus microneutralization test (NT)	IgG	High	100-249	172	1	0.00581395	0.000147186	0.031966	(0.0001, 0.0320)
114	High-risk populations	Hofhuis, 2021	2021	Europe	Western and Central Europe	Netherlands	Noord-Brabant	English	Cross-Sectional; one population group	Convenience	2017	2017	1	2017	2010-2019			Non-Endemic	Non-Risk	University Medical Center in Utrecht	Outdoor workers	Unvaccinated	Median 60 (22-80)	Adults	ELISA+NT	ELISA	NT		2	TestLine Clinical Diagnostics (ELISA); virus microneutralization test (NT)	IgG	High	100-249	148	0	0	0	0.0246168	(0.0000, 0.0246)
114	High-risk populations	Hofhuis, 2021	2021	Europe	Western and Central Europe	Netherlands	Limburg	English	Cross-Sectional; one population group	Convenience	2017	2017	1	2017	2010-2019			Non-Endemic	Non-Risk	University Medical Center in Utrecht	Outdoor workers	Unvaccinated	Median 60 (22-80)	Adults	ELISA+NT	ELISA	NT		2	TestLine Clinical Diagnostics (ELISA); virus microneutralization test (NT)	IgG	High	0-99	80	1	0.0125	0.000316423	0.0676878	(0.0003, 0.0677)
114	High-risk populations	Hofhuis, 2021	2021	Europe	Western and Central Europe	Netherlands	Overijssel	English	Cross-Sectional; one population group	Convenience	2017	2017	1	2017	2010-2019			Non-Endemic	Non-Risk	University Medical Center in Utrecht	Outdoor workers	Unvaccinated	Median 60 (22-80)	Adults	ELISA+NT	ELISA	NT		2	TestLine Clinical Diagnostics (ELISA); virus microneutralization test (NT)	IgG	High	0-99	79	2	0.0253165	0.00308078	0.088477	(0.0031, 0.0885)
114	High-risk populations	Hofhuis, 2021	2021	Europe	Western and Central Europe	Netherlands	Noord-Holland	English	Cross-Sectional; one population group	Convenience	2017	2017	1	2017	2010-2019			Non-Endemic	Non-Risk	University Medical Center in Utrecht	Outdoor workers	Unvaccinated	Median 60 (22-80)	Adults	ELISA+NT	ELISA	NT		2	TestLine Clinical Diagnostics (ELISA); virus microneutralization test (NT)	IgG	High	0-99	71	0	0	0	0.0506294	(0.0000, 0.0506)
114	High-risk populations	Hofhuis, 2021	2021	Europe	Western and Central Europe	Netherlands	Utrecht	English	Cross-Sectional; one population group	Convenience	2017	2017	1	2017	2010-2019			Non-Endemic	Non-Risk	University Medical Center in Utrecht	Outdoor workers	Unvaccinated	Median 60 (22-80)	Adults	ELISA+NT	ELISA	NT		2	TestLine Clinical Diagnostics (ELISA); virus microneutralization test (NT)	IgG	High	0-99	66	0	0	0	0.0543588	(0.0000, 0.0544)
114	High-risk populations	Hofhuis, 2021	2021	Europe	Western and Central Europe	Netherlands	Drenthe	English	Cross-Sectional; one population group	Convenience	2017	2017	1	2017	2010-2019			Non-Endemic	Non-Risk	University Medical Center in Utrecht	Outdoor workers	Unvaccinated	Median 60 (22-80)	Adults	ELISA+NT	ELISA	NT		2	TestLine Clinical Diagnostics (ELISA); virus microneutralization test (NT)	IgG	High	0-99	65	0	0	0	0.0551716	(0.0000, 0.0552)
114	High-risk populations	Hofhuis, 2021	2021	Europe	Western and Central Europe	Netherlands	Friesland	English	Cross-Sectional; one population group	Convenience	2017	2017	1	2017	2010-2019			Non-Endemic	Non-Risk	University Medical Center in Utrecht	Outdoor workers	Unvaccinated	Median 60 (22-80)	Adults	ELISA+NT	ELISA	NT		2	TestLine Clinical Diagnostics (ELISA); virus microneutralization test (NT)	IgG	High	0-99	53	0	0	0	0.0672345	(0.0000, 0.0672)
114	High-risk populations	Hofhuis, 2021	2021	Europe	Western and Central Europe	Netherlands	Flevoland	English	Cross-Sectional; one population group	Convenience	2017	2017	1	2017	2010-2019			Non-Endemic	Non-Risk	University Medical Center in Utrecht	Outdoor workers	Unvaccinated	Median 60 (22-80)	Adults	ELISA+NT	ELISA	NT		2	TestLine Clinical Diagnostics (ELISA); virus microneutralization test (NT)	IgG	High	0-99	51	1	0.0196078	0.000496304	0.104475	(0.0005, 0.1045)
114	High-risk populations	Hofhuis, 2021	2021	Europe	Western and Central Europe	Netherlands	Zuid-Holland	English	Cross-Sectional; one population group	Convenience	2017	2017	1	2017	2010-2019			Non-Endemic	Non-Risk	University Medical Center in Utrecht	Outdoor workers	Unvaccinated	Median 60 (22-80)	Adults	ELISA+NT	ELISA	NT		2	TestLine Clinical Diagnostics (ELISA); virus microneutralization test (NT)	IgG	High	0-99	48	0	0	0	0.0739728	(0.0000, 0.0740)
114	High-risk populations	Hofhuis, 2021	2021	Europe	Western and Central Europe	Netherlands	Groningen	English	Cross-Sectional; one population group	Convenience	2017	2017	1	2017	2010-2019			Non-Endemic	Non-Risk	University Medical Center in Utrecht	Outdoor workers	Unvaccinated	Median 60 (22-80)	Adults	ELISA+NT	ELISA	NT		2	TestLine Clinical Diagnostics (ELISA); virus microneutralization test (NT)	IgG	High	0-99	39	0	0	0	0.0902511	(0.0000, 0.0903)
114	High-risk populations	Hofhuis, 2021	2021	Europe	Western and Central Europe	Netherlands	Zeeland	English	Cross-Sectional; one population group	Convenience	2017	2017	1	2017	2010-2019			Endemic	High-Risk	University Medical Center in Utrecht	Outdoor workers	Unvaccinated	Median 60 (22-80)	Adults	ELISA+NT	ELISA	NT		2	TestLine Clinical Diagnostics (ELISA); virus microneutralization test (NT)	IgG	High	0-99	21	0	0	0	0.161098	(0.0000, 0.1611)
118	General populations	Ackermann-Gaumann, 2022	2022	Europe	Western and Central Europe	Switzerland	Aargau	English	Cross-Sectional; one population group	Convenience	2014	2015	2	2014-2015	2010-2019			Endemic	High-Risk	Blood transfusion centers	Healthy donors	Unvaccinated	(18-75)	Adults	ELISA	ELISA			1	Siemens Enzygnost; EuroImmun; Euroimmun "Vienna" (ELISA)	IgG	Moderate	0-99	88	5	0.0568182	0.0187039	0.127632	(0.0187, 0.1276)
118	General populations	Ackermann-Gaumann, 2022	2022	Europe	Western and Central Europe	Switzerland	Bern	English	Cross-Sectional; one population group	Convenience	2014	2015	2	2014-2015	2010-2019			Endemic	High-Risk	Blood transfusion centers	Healthy donors	Unvaccinated	(18-75)	Adults	ELISA	ELISA			1	Siemens Enzygnost; EuroImmun; Euroimmun "Vienna" (ELISA)	IgG	Moderate	500-999	863	32	0.03708	0.0254984	0.0519448	(0.0255, 0.0519)
118	General populations	Ackermann-Gaumann, 2022	2022	Europe	Western and Central Europe	Switzerland	Frigourg	English	Cross-Sectional; one population group	Convenience	2014	2015	2	2014-2015	2010-2019			Endemic	High-Risk	Blood transfusion centers	Healthy donors	Unvaccinated	(18-75)	Adults	ELISA	ELISA			1	Siemens Enzygnost; EuroImmun; Euroimmun "Vienna" (ELISA)	IgG	Moderate	100-249	120	15	0.125	0.0716797	0.197776	(0.0717, 0.1978)
118	General populations	Ackermann-Gaumann, 2022	2022	Europe	Western and Central Europe	Switzerland	Luzern	English	Cross-Sectional; one population group	Convenience	2014	2015	2	2014-2015	2010-2019			Endemic	High-Risk	Blood transfusion centers	Healthy donors	Unvaccinated	(18-75)	Adults	ELISA	ELISA			1	Siemens Enzygnost; EuroImmun; Euroimmun "Vienna" (ELISA)	IgG	Moderate	250-499	385	20	0.0519481	0.0320163	0.0790917	(0.0320, 0.0791)
118	General populations	Ackermann-Gaumann, 2022	2022	Europe	Western and Central Europe	Switzerland	Nidwalden	English	Cross-Sectional; one population group	Convenience	2014	2015	2	2014-2015	2010-2019			Endemic	High-Risk	Blood transfusion centers	Healthy donors	Unvaccinated	(18-75)	Adults	ELISA	ELISA			1	Siemens Enzygnost; EuroImmun; Euroimmun "Vienna" (ELISA)	IgG	Moderate	100-249	140	10	0.0714286	0.0347824	0.127436	(0.0348, 0.1274)
118	General populations	Ackermann-Gaumann, 2022	2022	Europe	Western and Central Europe	Switzerland	Obwalden	English	Cross-Sectional; one population group	Convenience	2014	2015	2	2014-2015	2010-2019			Endemic	High-Risk	Blood transfusion centers	Healthy donors	Unvaccinated	(18-75)	Adults	ELISA	ELISA			1	Siemens Enzygnost; EuroImmun; Euroimmun "Vienna" (ELISA)	IgG	Moderate	0-99	31	2	0.0645161	0.00791098	0.214216	(0.0079, 0.2142)
118	General populations	Ackermann-Gaumann, 2022	2022	Europe	Western and Central Europe	Switzerland	St. Gallen	English	Cross-Sectional; one population group	Convenience	2014	2015	2	2014-2015	2010-2019			Endemic	High-Risk	Blood transfusion centers	Healthy donors	Unvaccinated	(18-75)	Adults	ELISA	ELISA			1	Siemens Enzygnost; EuroImmun; Euroimmun "Vienna" (ELISA)	IgG	Moderate	0-99	34	1	0.0294118	0.000744364	0.153268	(0.0007, 0.1533)
118	General populations	Ackermann-Gaumann, 2022	2022	Europe	Western and Central Europe	Switzerland	Solothurn	English	Cross-Sectional; one population group	Convenience	2014	2015	2	2014-2015	2010-2019			Endemic	High-Risk	Blood transfusion centers	Healthy donors	Unvaccinated	(18-75)	Adults	ELISA	ELISA			1	Siemens Enzygnost; EuroImmun; Euroimmun "Vienna" (ELISA)	IgG	Moderate	0-99	17	1	0.0588235	0.00148817	0.286889	(0.0015, 0.2869)
118	General populations	Ackermann-Gaumann, 2022	2022	Europe	Western and Central Europe	Switzerland	Uri	English	Cross-Sectional; one population group	Convenience	2014	2015	2	2014-2015	2010-2019			Endemic	High-Risk	Blood transfusion centers	Healthy donors	Unvaccinated	(18-75)	Adults	ELISA	ELISA			1	Siemens Enzygnost; EuroImmun; Euroimmun "Vienna" (ELISA)	IgG	Moderate	0-99	14	1	0.0714286	0.00180678	0.338684	(0.0018, 0.3387)
118	General populations	Ackermann-Gaumann, 2022	2022	Europe	Western and Central Europe	Switzerland	Vaud	English	Cross-Sectional; one population group	Convenience	2014	2015	2	2014-2015	2010-2019			Endemic	High-Risk	Blood transfusion centers	Healthy donors	Unvaccinated	(18-75)	Adults	ELISA	ELISA			1	Siemens Enzygnost; EuroImmun; Euroimmun "Vienna" (ELISA)	IgG	Moderate	0-99	90	4	0.0444444	0.0122405	0.109901	(0.0122, 0.1099)
118	General populations	Ackermann-Gaumann, 2022	2022	Europe	Western and Central Europe	Switzerland	Appenzell Ausserrhoden (Border)	English	Cross-Sectional; one population group	Convenience	2014	2015	2	2014-2015	2010-2019			Endemic	Low-Risk	Blood transfusion centers	Healthy donors	Unvaccinated	(18-75)	Adults	ELISA	ELISA			1	Siemens Enzygnost; EuroImmun; Euroimmun "Vienna" (ELISA)	IgG	Moderate	0-99	32	1	0.03125	0.000790869	0.162171	(0.0008, 0.1622)
118	General populations	Ackermann-Gaumann, 2022	2022	Europe	Western and Central Europe	Switzerland	Bern (border)	English	Cross-Sectional; one population group	Convenience	2014	2015	2	2014-2015	2010-2019			Endemic	Low-Risk	Blood transfusion centers	Healthy donors	Unvaccinated	(18-75)	Adults	ELISA	ELISA			1	Siemens Enzygnost; EuroImmun; Euroimmun "Vienna" (ELISA)	IgG	Moderate	250-499	289	11	0.0380623	0.0191511	0.0670821	(0.0192, 0.0671)
118	General populations	Ackermann-Gaumann, 2022	2022	Europe	Western and Central Europe	Switzerland	Basel Land (border)	English	Cross-Sectional; one population group	Convenience	2014	2015	2	2014-2015	2010-2019			Endemic	Low-Risk	Blood transfusion centers	Healthy donors	Unvaccinated	(18-75)	Adults	ELISA	ELISA			1	Siemens Enzygnost; EuroImmun; Euroimmun "Vienna" (ELISA)	IgG	Moderate	0-99	25	3	0.12	0.0254654	0.31219	(0.0255, 0.3122)
118	General populations	Ackermann-Gaumann, 2022	2022	Europe	Western and Central Europe	Switzerland	Basel Stadt (border)	English	Cross-Sectional; one population group	Convenience	2014	2015	2	2014-2015	2010-2019			Endemic	Low-Risk	Blood transfusion centers	Healthy donors	Unvaccinated	(18-75)	Adults	ELISA	ELISA			1	Siemens Enzygnost; EuroImmun; Euroimmun "Vienna" (ELISA)	IgG	Moderate	500-999	616	46	0.0746753	0.0551875	0.0983524	(0.0552, 0.0984)
118	General populations	Ackermann-Gaumann, 2022	2022	Europe	Western and Central Europe	Switzerland	St. Gallen (border)	English	Cross-Sectional; one population group	Convenience	2014	2015	2	2014-2015	2010-2019			Endemic	Low-Risk	Blood transfusion centers	Healthy donors	Unvaccinated	(18-75)	Adults	ELISA	ELISA			1	Siemens Enzygnost; EuroImmun; Euroimmun "Vienna" (ELISA)	IgG	Moderate	0-99	73	5	0.0684932	0.0226122	0.152647	(0.0226, 0.1526)
118	General populations	Ackermann-Gaumann, 2022	2022	Europe	Western and Central Europe	Switzerland	Thurgau (border)	English	Cross-Sectional; one population group	Convenience	2014	2015	2	2014-2015	2010-2019			Endemic	Low-Risk	Blood transfusion centers	Healthy donors	Unvaccinated	(18-75)	Adults	ELISA	ELISA			1	Siemens Enzygnost; EuroImmun; Euroimmun "Vienna" (ELISA)	IgG	Moderate	0-99	17	3	0.176471	0.0379851	0.434318	(0.0380, 0.4343)
118	General populations	Ackermann-Gaumann, 2022	2022	Europe	Western and Central Europe	Switzerland	Vaud (border)	English	Cross-Sectional; one population group	Convenience	2014	2015	2	2014-2015	2010-2019			Endemic	Low-Risk	Blood transfusion centers	Healthy donors	Unvaccinated	(18-75)	Adults	ELISA	ELISA			1	Siemens Enzygnost; EuroImmun; Euroimmun "Vienna" (ELISA)	IgG	Moderate	500-999	682	38	0.0557185	0.0397278	0.0756789	(0.0397, 0.0757)
118	General populations	Ackermann-Gaumann, 2022	2022	Europe	Western and Central Europe	Switzerland	Appenzell Innerhoden (non-endemic)	English	Cross-Sectional; one population group	Convenience	2014	2015	2	2014-2015	2010-2019			Endemic	Non-Risk	Blood transfusion centers	Healthy donors	Unvaccinated	(18-75)	Adults	ELISA	ELISA			1	Siemens Enzygnost; EuroImmun; Euroimmun "Vienna" (ELISA)	IgG	Moderate	0-99	39	4	0.102564	0.0286601	0.24221	(0.0287, 0.2422)
118	General populations	Ackermann-Gaumann, 2022	2022	Europe	Western and Central Europe	Switzerland	Apenzell Ausserhoden (non-endemic)	English	Cross-Sectional; one population group	Convenience	2014	2015	2	2014-2015	2010-2019			Endemic	Non-Risk	Blood transfusion centers	Healthy donors	Unvaccinated	(18-75)	Adults	ELISA	ELISA			1	Siemens Enzygnost; EuroImmun; Euroimmun "Vienna" (ELISA)	IgG	Moderate	0-99	45	2	0.0444444	0.00542849	0.151493	(0.0054, 0.1515)
118	General populations	Ackermann-Gaumann, 2022	2022	Europe	Western and Central Europe	Switzerland	Geneve (non-endemic)	English	Cross-Sectional; one population group	Convenience	2014	2015	2	2014-2015	2010-2019			Endemic	Non-Risk	Blood transfusion centers	Healthy donors	Unvaccinated	(18-75)	Adults	ELISA	ELISA			1	Siemens Enzygnost; EuroImmun; Euroimmun "Vienna" (ELISA)	IgG	Moderate	0-99	1	0	0	0	0.975	(0.0000, 0.9750)
118	General populations	Ackermann-Gaumann, 2022	2022	Europe	Western and Central Europe	Switzerland	Graubunden (non-endemic)	English	Cross-Sectional; one population group	Convenience	2014	2015	2	2014-2015	2010-2019			Endemic	Non-Risk	Blood transfusion centers	Healthy donors	Unvaccinated	(18-75)	Adults	ELISA	ELISA			1	Siemens Enzygnost; EuroImmun; Euroimmun "Vienna" (ELISA)	IgG	Moderate	0-99	20	2	0.1	0.0123485	0.316983	(0.0123, 0.3170)
118	General populations	Ackermann-Gaumann, 2022	2022	Europe	Western and Central Europe	Switzerland	St. Gallen (non-endemic)	English	Cross-Sectional; one population group	Convenience	2014	2015	2	2014-2015	2010-2019			Endemic	Non-Risk	Blood transfusion centers	Healthy donors	Unvaccinated	(18-75)	Adults	ELISA	ELISA			1	Siemens Enzygnost; EuroImmun; Euroimmun "Vienna" (ELISA)	IgG	Moderate	250-499	499	34	0.0681363	0.0476445	0.0939149	(0.0476, 0.0939)
118	General populations	Ackermann-Gaumann, 2022	2022	Europe	Western and Central Europe	Switzerland	Ticino (non-endemic)	English	Cross-Sectional; one population group	Convenience	2014	2015	2	2014-2015	2010-2019			Endemic	Non-Risk	Blood transfusion centers	Healthy donors	Unvaccinated	(18-75)	Adults	ELISA	ELISA			1	Siemens Enzygnost; EuroImmun; Euroimmun "Vienna" (ELISA)	IgG	Moderate	0-99	82	3	0.038	0.284365	0.504295	(0.2844, 0.5043)
118	General populations	Ackermann-Gaumann, 2022	2022	Europe	Western and Central Europe	Switzerland	Vaud (non-endemic)	English	Cross-Sectional; one population group	Convenience	2014	2015	2	2014-2015	2010-2019			Endemic	Non-Risk	Blood transfusion centers	Healthy donors	Unvaccinated	(18-75)	Adults	ELISA	ELISA			1	Siemens Enzygnost; EuroImmun; Euroimmun "Vienna" (ELISA)	IgG	Moderate	1000+	1271	39	0.0306845	0.0219088	0.0417097	(0.0219, 0.0417)
119	General populations	Bojkiewicz, 2022	2022	Europe	Western and Central Europe	Poland	Bialystok	English	Cross-Sectional; one population group	Convenience	2019	2021	3	2019-2021	2010-2019	2020-present		Endemic	High-Risk	Department of Pediatric Infectious Diseases (Bialystok)	Hospitalized children for other illnesses	Unvaccinated	Median 6 (2-17)	Pediatrics	ELISA	ELISA			1	Virotech Diagnostics GmbH	IgM; IgG	High	100-249	180	4	0.0222222	0.00608723	0.0559177	(0.0061, 0.0559)
119	General populations	Bojkiewicz, 2022	2022	Europe	Western and Central Europe	Poland	Bialystok	English	Cross-Sectional; one population group	Convenience	2019	2021	3	2019-2021	2010-2019	2020-present		Endemic	High-Risk	Regional Centre of Transfusion Medicine	Healthy donors	Unvaccinated	Mean 34.1 (18-63)	Adults	ELISA	ELISA			1	Virotech Diagnostics GmbH	IgM; IgG	High	250-499	256	14	0.0546875	0.0302172	0.0900548	(0.0302, 0.0901)
121	High-risk populations	Ackermann-Gaumann, 2023	2023	Europe	Western and Central Europe	Czech Republic	National	English	Cross-Sectional; one population group	Convenience	2017	2018	2	2017-2018	2010-2019			Endemic	High-Risk	Medical Center of the Training Command (Vyskov, Czech Republic)	Military volunteers	Vaccinated	Mean 23.6 (19-51)	Adults	NS1-ELISA	NS1-ELISA			1	Dynex DS2 (ELISA); In-house (NS1)	IgM; IgG	High	500-999	898	59	0.0657016	0.0503877	0.0839351	(0.0504, 0.0839)
124	General populations	Euringer, 2023	2023	Europe	Western and Central Europe	Germany	Achertal	English	Cross-Sectional; one population group	Convenience	2021	2021	1	2021	2020-present			Endemic	High-Risk	Germany Regional Blood transfusion centers	Blood donors	Unvaccinated	Mean 45.4 (18-65+)	Both pediatrics & adults	NS1-ELISA+NT+IIF	NS1-ELISA	IIF	NT	3	EuroImmun (ELISA); In-house ELISA (NS1)	IgG	High	250-499	453	18	0.0397351	0.0237167	0.0620732	(0.0237, 0.0621)
124	General populations	Euringer, 2023	2023	Europe	Western and Central Europe	Germany	Renchtal	English	Cross-Sectional; one population group	Convenience	2021	2021	1	2021	2020-present			Endemic	High-Risk	Germany Regional Blood transfusion centers	Blood donors	Unvaccinated	Mean 45.4 (18-65+)	Both pediatrics & adults	NS1-ELISA+NT+IIF	NS1-ELISA	IIF	NT	3	EuroImmun (ELISA); In-house ELISA (NS1)	IgG	High	250-499	308	26	0.0844156	0.0558836	0.121242	(0.0559, 0.1212)
124	General populations	Euringer, 2023	2023	Europe	Western and Central Europe	Germany	Kinzigtal	English	Cross-Sectional; one population group	Convenience	2021	2021	1	2021	2020-present			Endemic	High-Risk	Germany Regional Blood transfusion centers	Blood donors	Unvaccinated	Mean 45.4 (18-65+)	Both pediatrics & adults	NS1-ELISA+NT+IIF	NS1-ELISA	IIF	NT	3	EuroImmun (ELISA); In-house ELISA (NS1)	IgG	High	250-499	402	30	0.0746269	0.0509142	0.104822	(0.0509, 0.1048)
124	General populations	Euringer, 2023	2023	Europe	Western and Central Europe	Germany	Hanauerland	English	Cross-Sectional; one population group	Convenience	2021	2021	1	2021	2020-present			Endemic	High-Risk	Germany Regional Blood transfusion centers	Blood donors	Unvaccinated	Mean 45.4 (18-65+)	Both pediatrics & adults	NS1-ELISA+NT+IIF	NS1-ELISA	IIF	NT	3	EuroImmun (ELISA); In-house ELISA (NS1)	IgG	High	100-249	110	4	0.0363636	0.0099952	0.090492	(0.0100, 0.0905)
124	General populations	Euringer, 2023	2023	Europe	Western and Central Europe	Germany	Offenburg	English	Cross-Sectional; one population group	Convenience	2021	2021	1	2021	2020-present			Endemic	High-Risk	Germany Regional Blood transfusion centers	Blood donors	Unvaccinated	Mean 45.4 (18-65+)	Both pediatrics & adults	NS1-ELISA+NT+IIF	NS1-ELISA	IIF	NT	3	EuroImmun (ELISA); In-house ELISA (NS1)	IgG	High	250-499	273	12	0.043956	0.0229159	0.075523	(0.0229, 0.0755)
124	General populations	Euringer, 2023	2023	Europe	Western and Central Europe	Germany	Altkreis Lahr	English	Cross-Sectional; one population group	Convenience	2021	2021	1	2021	2020-present			Endemic	High-Risk	Germany Regional Blood transfusion centers	Blood donors	Unvaccinated	Mean 45.4 (18-65+)	Both pediatrics & adults	NS1-ELISA+NT+IIF	NS1-ELISA	IIF	NT	3	EuroImmun (ELISA); In-house ELISA (NS1)	IgG	High	250-499	391	14	0.0358056	0.019711	0.0593465	(0.0197, 0.0593)
128	High-risk populations	Lernout, 2023 (poster)	2023	Europe	Western and Central Europe	Belgium	National	English	Cross-Sectional; one population group	Convenience	2019	2019	1	2019	2010-2019			Non-Endemic	Non-Risk	Flemish Agency for Nature & Forests	Foresters	Unvaccinated	Not described	Not described	ELISA+NT	ELISA	NT		2	Not described (ELISA); serum micro neutralization (NT)	IgG	High	100-249	195	0	0	0	0.0187395	(0.0000, 0.0187)
129	High-risk populations	Septfons, 2023	2023	Europe	Western and Central Europe	France	National	English	Cross-Sectional; one population group	Random	2019	2020	2	2019-2020	2010-2019	2020-present		Endemic	Low-Risk	Mutualite Sociale Agricole	Foresters	Unvaccinated	Median: 45 (18-87)	Adults	ELISA+NT	ELISA	NT		2	Enzygnost (Siemens); Virion/Sirion	IgG	High	1000+	1778	3	0.00168729	0.000348095	0.00492298	(0.0003, 0.0049)

## Sheet: data_dictionary
Column Variable	Definition
REFID	Reference ID number to the article
pop_group	Population group
article	Source article for data extraction
pub_year	Publication year
continent	Continent
region	Regional grouping for analysis
country	Country of study
country_region	Region within country of study
language	Language article was published
design	Study design
sample_collection	Sample collection scheme
start_col	Start sample collection year
end_col	End sample collection year
total_years	Total years of sample collection
range_years	Range years of sample collection
decade_1	First decade of sample collection
decade_2	Second decade of sample collection
decade_3	Third decade of sample collection
endemic	Endemicity status of TBE
risk	Risk area
sample_source	Source of sample collection
pop_group_descrip	Details related to population group in study
vaccination	Vaccination status of population group
range_age	Range years of subject age
sum_age	Summarization of subjects' age in study
serology	Serology methods used to detect anti-TBEV antibodies
serology_1	First serology method
serology_2	Second serology method
serology_3	Third serology method
total_serology	Total number of serology methods used in study
manufacturer	Manufacturer of serology method
detection_agent	Serological target
quality	Quality assessment of study
n_sample	Range sample size category
n_denom	Denominator sample size
n_INF	Total number of subjects with anti-TBEV antibodies
prev	Anti-TBEV seroprevalence
95_lower	Upper bound 95% confidence interval
95_upper	Lower bound 95% confidence interval
95_lower_upper	95% confidence intervals
