# Supplementary material for: Global Seroprevalence of Tick-Borne Encephalitis Antibodies in Humans, 1956–2022: A Literature Review and Meta-Analysis
Source: Vaccines (Basel). 2024 Jul 30;12(8):854. doi: 10.3390/vaccines12080854 (PMC11360530; doi:10.3390/vaccines12080854)
Supplement: Supplementary file 1 [file vaccines-12-00854-s001.zip › Supplemental_File_S3.xlsx]

## Sheet: legend
Supplemental File S3. Detailed list of published articles included for review (1958-2024).

## Sheet: file
REFID	article	pub_year	pop_group	pop_group_1	pop_group_2	continent_1	continent_2	region_1	region_2	country_1	country_2	language	title	authors	journal	PMID	DOI	source_ID
73	Walder, 2006	2006	General populations	General populations		Asia		Asia & Africa		Mongolia		English	Serological evidence for tick-borne encephalitis, borreliosis, and human granulocytic anaplasmosis in Mongolia	G. Walder; E. Lkhamsuren; A. Shagdar; J. Bataa; T. Batmunkh; D. Orth; F. X. Heinz; G. A. Danichova; M. A. Khasnatinov; R. Würzner; M. P. Dierich	Int J Med Microbiol	16524782	10.1016/j.ijmm.2006.01.031	online database
74	Ergunay, 2007	2007	General populations	General populations		Asia		Asia & Africa		Turkey		English	Seroprevalence of West Nile virus and tick-borne encephalitis virus in southeastern Turkey: first evidence for tick-borne encephalitis virus infections	K. Ergunay; N. Ozer; D. Us; A. Ozkul; F. Simsek; S. Kaynas; S. Ustacelebi	Vector Borne Zoonotic Dis	17627432	10.1089/vbz.2006.0574	online database
77	Uhar, 2007	2007	High-risk populations		High-risk populations	Asia		Asia & Africa		Turkey		Turkish	Seroprevalence of Tick-Borne Encephalitis Virüs (TBEV) Among Cases with Tick Bite History in Turkey	Uyar, Yavuz & Alper, AKCALI & Carhan, Ahmet & Etem, OZKAYA & Mustafa, ERTEK.	Türk Hijyen ve Deneysel Biyoloji Dergisi			miscellaneous
78	Esen, 2008	2008	General populations	General populations		Asia		Asia & Africa		Turkey		English	The presence of tick-borne encephalitis in an endemic area for tick-borne diseases, Turkey	Esen B, Gozalan A, Coplu N, Tapar FS, Uzun R, Aslan T, Ertek M, Buzgan T, Akin L	Trop Doct.	18302859	10.1258/td.2007.060008	miscellaneous
85	Güneş, 2010	2010	High-risk populations		High-risk populations	Asia		Asia & Africa		Turkey		Turkish	[Seroprevalence of tick-borne encephalitis virus (TBEV) among the residents of rural areas in Sinop, central Black-Sea region, Turkey]	T. Güneş; O. Poyraz; M. Ataş; A. Alim	Mikrobiyol Bul	21063971		online database
87	Ergünay, 2011	2011	General populations	General populations		Asia		Asia & Africa		Turkey		English	Confirmed exposure to tick-borne encephalitis virus and probable human cases of tick-borne encephalitis in Central/Northern Anatolia, Turkey	K. Ergünay; M. B. Saygan; S. Aydoğan; N. Litzba; B. Sener; S. Lederer; M. Niedrig; G. Hasçelik; D. Us	Zoonoses Public Health	20604912	10.1111/j.1863-2378.2010.01342.x	online database
91	Başbulut, 2012	2012	General populations	General populations		Asia		Asia & Africa		Turkey		Turkish	[Seroprevalence of Borrelia burgdorferi and tick-borne encephalitis virus in a rural area of Samsun, Turkey]	E. Aslan Başbulut; A. Gözalan; C. Sönmez; N. Cöplü; B. Körhasan; B. Esen; L. Akın; M. Ertek	Mikrobiyol Bul	22639313		online database
92	Andayi, 2014	2014	General populations	General populations		Africa		Asia & Africa		Djibouti		English	A sero-epidemiological study of arboviral fevers in Djibouti, Horn of Africa	F. Andayi; R. N. Charrel; A. Kieffer; H. Richet; B. Pastorino; I. Leparc-Goffart; A. A. Ahmed; F. Carrat; A. Flahault; X. de Lamballerie	PLoS Negl Trop Dis	25502692	10.1371/journal.pntd.0003299	online database
95	Tezcan, 2014	2014	General populations	General populations		Asia		Asia & Africa		Turkey		Turkish	[Flavivirus seroepidemiology in blood donors in Mersin province, Turkey]	S. Tezcan; S. Kızıldamar; M. Ulger; G. Aslan; N. Tiftik; A. Ozkul; G. Emekdaş; M. Niedrig; K. Ergünay	Mikrobiyol Bul	25492656	10.5578/mb.8301	online database
99	Mohd-Shukri, 2015	2015	High-risk populations		High-risk populations	Asia		Asia & Africa		Malaysia		English	Seroprevalence report on tick-borne encephalitis virus and Crimean-Congo hemorrhagic fever virus among Malaysian's farm workers	M. Mohd Shukri; K. Ling Kho; M. Ghane Kisomi; R. Lani; S. Marlina; S. F. Muhd Radzi; S. Tee Tay; L. Ping Wong; A. B. Awang Mahmud; Q. N. Hassan Nizam; S. Abu Bakar; K. Zandi	BMC Public Health	26205588	10.1186/s12889-015-1901-4	online database
102	Baasandavga, 2017	2017	General populations	General populations		Asia		Asia & Africa		Mongolia		English	Geographical Distribution of Tick-borne Encephalitis and Its Vectors in Mongolia, 2005-2016	Baasandagva, Uyanga & Badrakh, Burmaajav & Damdindorj, Tserennorov & Damdin, Otgonbayar & Lkhagvasuren, Purevdulam & Ulaankhuu, Unursaikhan & Baatar, Undraa.	Central Asian Journal of Medical Sciences		10.24079/cajms.2017.11.006	miscellaneous
105	Yoshii, 2017	2017	High-risk populations		High-risk populations	Asia		Asia & Africa		Japan		English	Unrecognized Subclinical Infection with Tickborne Encephalitis Virus, Japan	K. Yoshii; R. Kojima; H. Nishiura	Emerg Infect Dis	28930025	10.3201/eid2310.170918	online database
108	Yilmaz, 2019	2019	General populations	General populations		Asia		Asia & Africa		Turkey		English	Serological Evidence of Tick-Borne Encephalitis and West Nile Virus Infections Among Children with Arthritis in Turkey	H. Yilmaz; K. Barut; A. Karakullukcu; O. Kasapcopur; B. Kocazeybek; E. Altan; U. Y. Cizmecigil; A. Yilmaz; Z. Bilgin; M. Ulutas Esatgil; C. Klaus; J. A. Richt; N. Turan	Vector Borne Zoonotic Dis	30688547	10.1089/vbz.2018.2349	online database
112	Yoo, 2020	2020	High-risk populations		High-risk populations	Asia		Asia & Africa		South Korea		English	Serological evidence of tick-borne encephalitis virus infection in South Korea, 2015-2018	R. Yoo; J. H. Oh; K. H. Lee; S. W. Song	Ticks Tick Borne Dis	32107175	10.1016/j.ttbdis.2020.101408	online database
116	Noh, 2021	2021	High-risk populations		High-risk populations	Asia		Asia & Africa		South Korea		English	Seroepidemiologic survey of emerging vector-borne infections in South Korean forest/field workers	Y. Noh; J. Y. Song; J. Y. Bae; M. S. Park; J. G. Yoon; H. J. Cheong; W. J. Kim	PLoS Negl Trop Dis	34407077	10.1371/journal.pntd.0009687	online database
125	Ganbold, 2023	2023	High-risk populations		High-risk populations	Asia		Asia & Africa		Mongolia		English	Seroprevalence and risk factors of tick-borne encephalitis in Mongolia between 2016 and 2022	D. Ganbold; B. Uudus; N. Nyamdavaa; Y. Chultemsuren; A. Zagd; M. Tangad; B. Badrakh; B. Baldandorj; O. Dogsom; R. Lkunrev; U. Baasandagva; T. Nyamdorj; N. Myadagsuren	Parasite Epidemiol Control	37592927	10.1016/j.parepi.2023.e00318	online database
3	Salminen, 1961	1961	High-risk populations		High-risk populations	Europe		Northwestern Eurasia		Finland		English	Hemagglutination-inhibiting antibodies in the human population of an endemic area of diphasic tick-borne meningoencephalitis	A. Salminen; A. W. Eriksson; N. Oker Blom	Arch Gesamte Virusforsch	13745689	10.1007/bf01241687	online database
8	Kääriäinen, 1965	1965	General populations	General populations		Europe		Northwestern Eurasia		Finland		English	Incidence of antibodies against viruses of the tick-borne encephalitis group among the rural population in Finland	L. Kääriäinen	Ann Med Exp Biol Fenn	5865859		online database
23	Moteiunas, 1973	1973	General populations	General populations		Europe		Northwestern Eurasia		Lithuania		Russian	[Study of natural focal infections throughout the territory of the Lithuanian SSR. II. Immunologic structure of the population in mixed foci of tick-borne encephalitis and Uukuniemi viruses. Detection of antibodies to Tahyna virus]	L. I. Moteiunas; B. F. Semenov; V. V. Vargin; P. S. Karaseva	Zh Mikrobiol Epidemiol Immunobiol	4782794		online database
34	Vorontsova, 1985	1985	General populations	General populations		Europe		Northwestern Eurasia		Russia		Russian	[Immunological structure of the population following the extermination of ticks in a natural focus of tick-borne encephalitis]	T. A. Vorontsova	Vopr Virusol	3159157		online database
38	Kroneld, 1989	1989	Both populations	General populations	High-risk populations	Europe		Northwestern Eurasia		Finland		English	The prevalence of antibodies against viruses causing Kumlinge and Pogosta diseases on the islands of Iniö on the southwest coast of Finland	R. Kroneld; O. Meurman; K. O. Forsén; R. Lassenius	Scand J Infect Dis	2543059	10.3109/00365548909035674	online database
41	L'Vov, 1990	1990	General populations	General populations		Europe		Northwestern Eurasia		Russia		Russian	[The isolation of tick-borne encephalitis virus strains and the determination of the scope of immune stratification among the population and the domestic animals on the northern Russian plain]	D. L'Vov S; V. L. Gromashevskiĭ; V. B. Semenov; V. P. Andreev; T. M. Skvortsova; E. S. Fadeev; E. R. Kanev; N. G. Sokolova; N. G. Kondrashina; P. I. Makhlin; et al.	Med Parazitol (Mosk)	2145500		online database
45	Kuzyaev, 1992	1992	General populations	General populations		Europe		Northwestern Eurasia		Russia		Russian	[Decreased humoral immunity to the tick-borne encephalitis virus in the population of the western Urals]	R. Z. Kuziaev; L. K. Iaroshenko; V. M. Minaeva; A. K. Gusmanova; L. F. Korzukhina; T. V. Mironova	Med Parazitol (Mosk)	1387192		online database
62	Juceviciene, 2002	2002	Both populations	General populations	High-risk populations	Europe		Northwestern Eurasia		Lithuania		English	Prevalence of tick-borne-encephalitis virus antibodies in Lithuania	A. Juceviciene; O. Vapalahti; A. Laiskonis; J. Ceplikiene; P. Leinikki	J Clin Virol	12126718	10.1016/s1386-6532(01)00215-3	online database
88	Magnaval, 2011	2011	General populations	General populations		Europe		Northwestern Eurasia		Russia		English	Seroepidemiology of nine zoonoses in Viljujsk, Republic of Sakha (Northeastern Siberia, Russian Federation)	J. F. Magnaval; H. Tolou; M. Gibert; V. Innokentiev; M. Laborde; O. Melnichuk; M. Grandadam; E. Crubézy; A. Alekseev	Vector Borne Zoonotic Dis	20575641	10.1089/vbz.2009.0105	online database
100	Magnaval, 2016	2016	General populations	General populations		Europe		Northwestern Eurasia		Russia		English	A Serological Survey About Zoonoses in the Verkhoyansk Area, Northeastern Siberia (Sakha Republic, Russian Federation)	J. F. Magnaval; I. Leparc-Goffart; M. Gibert; A. Gurieva; J. Outreville; P. Dyachkovskaya; R. Fabre; S. Fedorova; D. Nikolaeva; D. Dubois; O. Melnitchuk; P. Daviaud-Fabre; M. Marty; A. Alekseev; E. Crubezy	Vector Borne Zoonotic Dis	26807914	10.1089/vbz.2015.1828	online database
123	Berthén, 2023	2023	High-risk populations		High-risk populations	Europe		Northwestern Eurasia		Finland		English	The AxBioTick Study: Borrelia Species and Tick-Borne Encephalitis Virus in Ticks, and Clinical Responses in Tick-Bitten Individuals on the Aland Islands, Finland	N. Carlströmer Berthén; E. Tompa; S. Olausson; C. Nyberg; D. Nyman; M. Ringbom; L. Perander; J. Svärd; P. E. Lindgren; P. Forsberg; P. Wilhelmsson; J. Sjöwall; M. Nordberg	Microorganisms	37317075	10.3390/microorganisms11051100	online database
18	Bordoski, 1972	1972	General populations	General populations		Europe		Southeastern Europe		Serbia		Bosnian	Arbovirusne infekcije u SR Srbiji	M Bordoski, A Gligic, R Boskovic	VOJNOSANITETSKI PREGLED			miscellaneous
21	Drăgănescu, 1973	1973	High-risk populations		High-risk populations	Europe		Southeastern Europe		Romania		English	Serum antibodies to B group arboviruses in apparently healthy persons of several districts in Romania	N. Drăgănescu; E. Girjabu	Rev Roum Virol (1972)	4775621		online database
27	Papapanagiotou, 1974	1974	General populations	General populations		Europe		Southeastern Europe		Greece		English	Haemagglutination-inhibiting antibodies to arboviruses in a human population in Greece	J. Papapanagiotou; V. Kyriazopoulou; A. Antoniadis; M. Batíková; M. Gresíková; M. Sekeyová	Zentralbl Bakteriol Orig A	4155197		online database
28	Drăgănescu, 1975	1975	High-risk populations		High-risk populations	Europe		Southeastern Europe		Romania		English	Investigations on the presence of antibodies to several flaviviruses in humans and some domestic animals in a biotope with a high frequency of migratory birds	N. Drăgănescu; R. Iftimovici; V. Iacobescu; E. Girjabu; A. Buşilă; D. Cvaşniuc; G. Tudor; C. Lapuşneanu; M. Mănăstireanu	Virologie	1224532		online database
30	Drăgănescu, 1978	1978	General populations	General populations		Europe		Southeastern Europe		Romania		English	Investigations on the presence of antibodies to alphaviruses, flaviviruses, Bunyavirus and Kemerovo virus in humans and some domestic animals	N. Drăgănescu; E. Gîrjabu; R. Iftimovici; E. Totescu; V. Iacobescu; G. Tudor; M. Mănăstireanu	Virologie	209613		online database
33	Gîrjabu, 1985	1985	High-risk populations		High-risk populations	Europe		Southeastern Europe		Romania		English	Serological investigations on the presence of antibodies to tick-borne encephalitis virus in domestic animals and birds and in humans	E. Gîrjabu; N. Drăgănescu; R. Iftimovici	Virologie	4071975		online database
59	Borcić, 2001	2001	High-risk populations		High-risk populations	Europe		Southeastern Europe		Croatia		Croatian	[Tick-borne meningoencephalitis in Gorski Kotar--new findings]	B. Borcić; B. Kaić; L. Gardasević-Morić	Lijec Vjesn	11729608		online database
61	Sanchez, 2001	2001	High-risk populations		High-risk populations	Europe		Southeastern Europe		Bosnia and Herzegovina		English	Health assessment of U.S. military personnel deployed to Bosnia-Herzegovina for operation joint endeavor	J L Sanchez Jr, S C Craig, K Kohlhase, C Polyak, S L Ludwig, P D Rumm		11413721		online database
75	Pavlidou, 2007	2007	General populations	General populations		Europe		Southeastern Europe		Greece		English	Epidemiological study of tick-borne encephalitis virus in northern Greece	V. Pavlidou; S. Geroy; E. Diza; A. Antoniadis; A. Papa	Vector Borne Zoonotic Dis	18171108	10.1089/vbz.2007.0107	online database
79	Ionescu, 2008	2008	Both populations	General populations	High-risk populations	Europe		Southeastern Europe		Romania		Romanian	Infection with tick-borne encephalitis virus in Romania	L Ionescu, M Necsulescu, A Alexse, C Ceianu, D Popescu, S Bicheru, V Ordeanu, G Nicolescu, AL Vladimirescu, A Postoarca	Rev Rom Med Vet			miscellaneous
80	Molnár, 2008	2008	Both populations	General populations	High-risk populations	Europe		Southeastern Europe		Romania		Romanian	[Epidemiological assessment of morbidity and natural foci of TBE-CEE virus infection in Transylvania]	G. B. Molnár; T. Persecă; A. Feder; D. Păcuraru; E. Marialaki; A. Cojan	Rev Med Chir Soc Med Nat Iasi	19295022		online database
89	Miletic-Medved, 2011	2011	Both populations	General populations	High-risk populations	Europe		Southeastern Europe		Croatia		Croatian	Tick-borne meningoencephalitis in central Posavina, Croatia: Seroepidemiological survey among forest workers	Miletić-Medved, Marica & Rode, Oktavija & Cvetko Krajinović, Lidija & Markotic, Alemka	Croatian Journal of Infection		ISSN 1331-2820	miscellaneous
90	Venturi, 2011	2011	General populations	General populations		Europe		Southeastern Europe		Serbia		English	Prevalence of antibodies to phleboviruses and flaviviruses in Peja, Kosovo	G. Venturi; A. Marchi; C. Fiorentini; N. Ramadani; G. Quaglio; A. Kalaveshi; L. Bertinato; G. Putoto; E. Benedetti; G. Rezza; M. G. Ciufolini	Clin Microbiol Infect	21781206	10.1111/j.1469-0691.2010.03445.x	online database
103	Christova, 2017	2017	General populations	General populations		Europe		Southeastern Europe		Bulgaria		English	A nationwide seroprevalence screening for West Nile virus and Tick-borne encephalitis virus in the population of Bulgaria	I. Christova; E. Panayotova; S. Tchakarova; E. Taseva; I. Trifonova; T. Gladnishka	J Med Virol	28504357	10.1002/jmv.24855	online database
104	Potkonjack, 2017	2017	General populations	General populations		Europe		Southeastern Europe		Serbia		English	Molecular Detection and Serological Evidence of Tick-Borne Encephalitis Virus in Serbia	A. Potkonjak; T. Petrović; E. Ristanović; I. Lalić; V. Vračar; S. Savić; V. Turkulov; G. Čanak; V. Milošević; D. Vidanović; A. Jurišić; A. Petrović; V. Petrović	Vector Borne Zoonotic Dis	29064333	10.1089/vbz.2017.2167	online database
113	Banović, 2021	2021	Both populations	General populations	High-risk populations	Europe		Southeastern Europe		Serbia		English	Tick-Borne Encephalitis Virus Seropositivity among Tick Infested Individuals in Serbia	P. Banović; D. Obregón; D. Mijatović; V. Simin; S. Stankov; Z. Budakov-Obradović; N. Bujandrić; J. Grujić; S. Sević; V. Turkulov; A. A. Díaz-Sánchez; A. Cabezas-Cruz	Pathogens	33807559	10.3390/pathogens10030301	online database
119	Coroian, 2022	2022	General populations	General populations		Europe		Southeastern Europe		Romania		English	Seroprevalence Rates against West Nile, Usutu, and Tick-Borne Encephalitis Viruses in Blood-Donors from North-Western Romania	M. Coroian; A. D. Mihalca; G. Dobler; K. Euringer; P. Girl; S. D. Borșan; Z. Kalmár; V. Tincuța Briciu; M. Flonta; A. Topan; A. L. Rădulescu; A. Ungur; M. S. Lupșe	Int J Environ Res Public Health	35805850	10.3390/ijerph19138182	online database
122	Banović, 2023	2023	High-risk populations		High-risk populations	Europe		Southeastern Europe		Serbia		English	Evidence of tick-borne encephalitis virus neutralizing antibodies in Serbian individuals exposed to tick bites	P. Banović; D. Mijatović; I. Bogdan; V. Simin; E. Meletis; P. Kostoulas; K. Resman Rus; N. Knap; M. Korva; T. Avšič-Županc; A. Cabezas-Cruz	Front Microbiol	38156013	10.3389/fmicb.2023.1314538	online database
127	Jakimovski, 2023	2023	Both populations	General populations	High-risk populations	Europe		Southeastern Europe	Southeastern Europe	North Macedonia	Serbia	English	Tick-Borne Encephalitis Virus and Borrelia burgdorferi Seroprevalence in Balkan Tick-Infested Individuals: A Two-Centre Study	D. Jakimovski; S. Mateska; E. Dimitrova; M. Bosilkovski; D. Mijatović; V. Simin; I. Bogdan; J. Grujić; Z. Budakov-Obradović; E. Meletis; P. Kostoulas; A. Cabezas-Cruz; P. Banović	Pathogens	37513769	10.3390/pathogens12070922	online database
1	Svedmyr, 1959	1959	General populations	General populations		Europe		Scandinavia		Sweden		English	Tick-borne meningoencephalomyelitis in Sweden	A SVEDMYR, VON ZEIPEL, B HOLMGREN, J LINDAHL	Arch Gesamte Virusforsch	13650528	10.1007/BF01242241	miscellaneous
4	Freundt, 1962	1962	Both populations	General populations	High-risk populations	Europe		Scandinavia		Denmark		English	The incidence of antibodies to the Russian Spring-Summer encephalitis complex of viruses in man and animals on Bornholm	E. A. Freundt	Acta Pathol Microbiol Scand Suppl	13895077		online database
31	Traavik, 1979	1979	General populations	General populations		Europe		Scandinavia		Norway		Norwegian	Antibodies to tick-borne encephalitis virus in human sera from the western coast of Norway	T. Traavik	Acta Pathol Microbiol Scand B	107724	10.1111/j.1699-0463.1979.tb02396.x	online database
39	Gustafson, 1990	1990	Both populations	General populations	High-risk populations	Europe		Scandinavia		Sweden		English	Prevalence of tick-borne encephalitis and Lyme borreliosis in a defined Swedish population	R. Gustafson; B. Svenungsson; A. Gardulf; G. Stiernstedt; M. Forsgren	Scand J Infect Dis	2371545	10.3109/00365549009027051	online database
43	Gustafson, 1992	1992	High-risk populations		High-risk populations	Europe		Scandinavia		Sweden		English	Two-year survey of the incidence of Lyme borreliosis and tick-borne encephalitis in a high-risk population in Sweden	R. Gustafson; B. Svenungsson; M. Forsgren; A. Gardulf; M. Granström	Eur J Clin Microbiol Infect Dis	1486884	10.1007/bf01962369	online database
47	Gustafson, 1993a	1993	Both populations	General populations	High-risk populations	Europe		Scandinavia		Sweden		English	Clinical manifestations and antibody prevalence of Lyme borreliosis and tick-borne encephalitis in Sweden: a study in five endemic areas close to Stockholm	R. Gustafson; M. Forsgren; A. Gardulf; M. Granström; B. Svenungsson	Scand J Infect Dis	8284644	10.3109/00365549309008548	online database
48	Gustafson, 1993b	1993	High-risk populations		High-risk populations	Europe		Scandinavia		Sweden		English	Antibody prevalence and clinical manifestations of Lyme borreliosis and tick-borne encephalitis in Swedish orienteers	R. Gustafson; M. Forsgren; A. Gardulf; M. Granström; B. Svenungsson	Scand J Infect Dis	8284645	10.3109/00365549309008549	online database
66	Skarpaas, 2002	2002	General populations	General populations		Europe		Scandinavia		Norway		English	[Tick-borne encephalitis in Norway]	T. Skarpaas; A. Sundøy; A. L. Bruu; S. Vene; J. Pedersen; P. G. Eng; P. A. Csángó	Tidsskr Nor Laegeforen	11851291		online database
72	Johan, 2006	2006	High-risk populations		High-risk populations	Europe		Scandinavia		Sweden		English	Tick-borne encephalitis (TBE) in Skåne, southern Sweden: A new TBE endemic region?	F. Johan; L. Asa; A. Rolf; C. Barbro; E. Ingvar; H. Mats; L. Ake; V. Sirkka; S. Bo	Scand J Infect Dis	16938735	10.1080/00365540600664068	online database
82	Stjernberg, 2008	2008	High-risk populations		High-risk populations	Europe		Scandinavia		Sweden		English	A newly detected tick-borne encephalitis (TBE) focus in south-east Sweden: a follow-up study of TBE virus (TBEV) seroprevalence	L. Stjernberg; K. Holmkvist; J. Berglund	Scand J Infect Dis	17852896	10.1080/00365540701522934	online database
93	Larsen, 2014	2014	General populations	General populations		Europe		Scandinavia		Norway		English	Detection of specific IgG antibodies in blood donors and tick-borne encephalitis virus in ticks within a non-endemic area in southeast Norway	A. L. Larsen; A. Kanestrøm; M. Bjørland; A. Andreassen; A. Soleng; S. Vene; S. G. Dudman	Scand J Infect Dis	24447253	10.3109/00365548.2013.865140	online database
94	Lindblom, 2014	2014	High-risk populations		High-risk populations	Europe		Scandinavia	Northwestern Eurasia	Sweden	Finland	English	Tick-borne encephalitis virus in ticks detached from humans and follow-up of serological and clinical response	P. Lindblom; P. Wilhelmsson; L. Fryland; J. Sjöwall; M. Haglund; A. Matussek; J. Ernerudh; S. Vene; D. Nyman; A. Andreassen; P. Forsberg; P. E. Lindgren	Ticks Tick Borne Dis	24275477	10.1016/j.ttbdis.2013.07.009	online database
96	Hjetland, 2015	2015	General populations	General populations		Europe		Scandinavia		Norway		English	Seroprevalence of antibodies to tick-borne encephalitis virus and Anaplasma phagocytophilum in healthy adults from western Norway	R. Hjetland; A. J. Henningsson; K. Vainio; S. G. Dudman; N. Grude; E. Ulvestad	Infect Dis (Lond)	25342575	10.3109/00365548.2014.959044	online database
110	Thortveit, 2020a	2020	General populations	General populations		Europe		Scandinavia		Norway		English	Human seroprevalence of antibodies to tick-borne microbes in southern Norway	E. T. Thortveit; A. Aase; L. B. Petersen; R. Lorentzen Å; Å. Mygland; U. Ljøstad	Ticks Tick Borne Dis	32156478	10.1016/j.ttbdis.2020.101410	online database
111	Thortveit, 2020b	2020	General populations	General populations		Europe		Scandinavia		Norway		English	Subjective health complaints and exposure to tick-borne infections in Southern Norway	E.T. Thortveit, Aase A, Petersen LB, Lorentzen ÅR, Mygland Å, Ljøstad U.	Acta Neurol Scand	32392618	10.1111/ane.13263	miscellaneous
115	Marvik, 2021	2021	General populations	General populations		Europe		Scandinavia		Norway		English	Low prevalence of tick-borne encephalitis virus antibodies in Norwegian blood donors	Å. Marvik; Y. Tveten; A. B. Pedersen; K. Stiasny; K. Andreassen Å; N. Grude	Infect Dis (Lond)	32924695	10.1080/23744235.2020.1819561	online database
117	Svensson, 2021	2021	Both populations	General populations	High-risk populations	Europe		Scandinavia		Sweden		English	A Serosurvey of Tick-Borne Encephalitis Virus in Sweden: Different Populations and Geographical Locations	J. Svensson; C. B. Christiansen; K. E. M. Persson	Vector Borne Zoonotic Dis	34028305	10.1089/vbz.2020.2763	online database
126	Hansen, 2023 (poster)	2023	General populations	General populations		Europe		Scandinavia		Denmark		English	A seroprevalence study examining exposure to Borrelia burgdorferi sensu lato and tick-borne encephalitis virus in blood donors, Denmark, August 2022 (poster)	Hansen MF, Gynthersen RMM, et al.,	International Symposia of Tick-Borne Pathogens and Diseases (ITPD)			miscellaneous
130	Albinsson, 2024	2024	General populations	General populations		Europe		Scandinavia		Sweden		English	Seroprevalence of tick-borne encephalitis virus and vaccination coverage of tick-borne encephalitis, Sweden, 2018 to 2019	Albinsson B, Hoffman T, Kolstad L, Bergström T, Bogdanovic G, Heydecke A, Hägg M, Kjerstadius T, Lindroth Y, Petersson A, Stenberg M, Vene S, Ellström P, Rönnberg B, Lundkvist Å.	Euro Surveill	38214080	10.2807/1560-7917.ES.2024.29.2.2300221	online database (PubMed)
2	Libikova, 1960	1960	Both populations	General populations	High-risk populations	Europe		Western and Central Europe		Slovakia		English	Incidence of antibodies against tick-borne encephalitis virus in man and domestic animals in a small village in a natural focus of infection	H. Libikova; D. Blaskovic; J. Vilcek; J. Rehacek; M. Gresikova; O. Macicka; E. Ernek; V. Mayer	J Hyg Epidemiol Microbiol Immunol	13761883		online database
5	Nedvidek, 1962	1962	General populations	General populations		Europe		Western and Central Europe		Czech Republic		Czech	[Results of a study of collective immunity against tick-borne encephalitis in the Ostrava region]	J. Nedvidek; J. Asmera; B. Sedenka	Cesk Epidemiol Mikrobiol Imunol	14478737		online database
6	Scheid, 1964	1964	Both populations	General populations	High-risk populations	Europe		Western and Central Europe		Germany		German	STUDIES ON THE PRESENCE OF CENTAL EUROPEAN ENCEPHALITIS IN SOUTHERN GERMANY	W SCHEID, R ACKERMANN, H BLOEDHORN, R LOESER, G LIEDTKE, N SKRTIC	Dtsch Med Wochenschr	14218514	10.1055/s-0028-1113279	miscellaneous
7	Groll, 1965	1965	General populations	General populations		Europe		Western and Central Europe		Austria		German	[STUDIES ON THE MORBIDITY AND LATENT INFECTION OF A POPULATION IN AN ENDEMIC AREA OF EARLY SUMMER MENINGOENCEPHALITIS (TICK-BORNE ENCEPHALITIS)]	GROLL E, KRAUSLER J, KUNZ C, MORITSCH H	Arch Gesamte Virusforsch	14271026		miscellaneous
9	Balducci, 1967	1967	General populations	General populations		Europe		Western and Central Europe		Italy		English	Survey for antibodies against arthropod-borne viruses in man and animals in Italy. II. Serologic status of human beings in a northern Italian region (Gorizia province)	M Balducci, P Verani, M C Lopes, B Gregorig	Am J Trop Med Hyg	6067094	10.4269/ajtmh.1967.16.211	miscellaneous
10	Gresíková, 1967a	1967	Both populations	General populations	High-risk populations	Europe		Western and Central Europe		Slovakia		English	Human infection with tick-borne encephalitis virus in the Tribec region	M. Gresíková; O. Kozuch; E. Molnár	Bull World Health Organ	5298546		online database
11	Gresíková, 1967b	1967	General populations	General populations		Europe		Western and Central Europe		Slovakia		English	Haemagglutination-inhibiting antibodies against arboviruses in the population of Slovakia	M. Gresíková; M. Sekeyová	J Hyg Epidemiol Microbiol Immunol	5629947		online database
12	Verani, 1967	1967	General populations	General populations		Europe		Western and Central Europe		Italy		English	Survey for antibodies against arthropod-borne viruses in man and animals in Italy. I. Serologic status of human beings and animals in a central Italian region (Fondi)	P Verani, M Balducci, M C Lopes, A Alemanno, G Saccà	Am J Trop Med Hyg	6067062	10.4269/ajtmh.1967.16.203	miscellaneous
13	Ackermann, 1968	1968	General populations	General populations		Europe		Western and Central Europe		Germany		Germany	[Neutralizing serum antibodies against the Central European encephalitis virus in the rural population of the Federal Republic of Germany]	R. Ackermann; B. Rehse-Küpper; R. Löser; W. Scheid	Dtsch Med Wochenschr	5681544	10.1055/s-0028-1110820	online database
14	Müller, 1968	1968	Both populations	General populations	High-risk populations	Europe		Western and Central Europe		Germany		German	[Haemagglutination-inhibiting antibodies against the virus of tick-borne Spring-Summer encephalitis (TBE) in normal human population of lower Franconia Western Germany]	W. Müller; G. Klein	Dtsch Z Nervenheilkd	5699420		online database
15	Wróblewska-Mularczykowa, 1968	1968	General populations	General populations		Europe		Western and Central Europe		Poland		Polish	[Serologic survey for encephalitis Arboviruses in the healthy population of Poland during 1965-1967]	Wróblewska-Mularczykowa, Dobrzyński L, Olkowska D, Magdzik W, Zaleska H.		5718447		miscellaneous
16	Lopes, 1970	1970	General populations	General populations		Europe		Western and Central Europe		Italy		English	Survey for antibodies against arthropod-borne viruses in man and animals in Italy. III. Serologic status of human beings and animals in a southern Italian region (Neaples Province)	C Lopes, P Verani, M Balducci, G Da Villa	Ann Ist Super Sanita	5515230		miscellaneous
17	Ebke, 1971	1971	Both populations	General populations	High-risk populations	Europe	Africa	Western and Central Europe	Asia & Africa	Germany	Togo	German	[Detection of hemagglutination-inhibiting antibodies to arboviruses in sera of young individuals in the Federal Republic of Germany and in the Republic of Togo (West Africa)]	J. Ebke; E. Schäfer	Zentralbl Bakteriol Orig A	4403535		online database
19	Kolman, 1972	1972	General populations	General populations		Europe		Western and Central Europe		Czech Republic		Czech	[Incidence of antibodies against Tahyna, Calovo and tick-borne encephalitis viruses in the population of Bohemia. 1. Elbe Basin]	J. M. Kolman; K. Kopecký; J. Minár; M. Hausenblasová	Cesk Epidemiol Mikrobiol Imunol	4260110		online database
20	Kopecký, 1972	1972	General populations	General populations		Europe		Western and Central Europe		Czech Republic		German	[Demonstration of hemagglutination inhibiting antibodies against tick encephalitis virus in the population of a district in Central Bohemia, Czechoslovakia]	K. Kopecký; J. Pesek; V. Serý; Z. Jezek; S. Truksová	J Hyg Epidemiol Microbiol Immunol	5062517		online database
22	Kolman, 1973	1973	General populations	General populations		Europe		Western and Central Europe		Czech Republic		Czech	Serologic examination of some domestic animals from South Moravia on the presence of antibodies to selected arboviruses of the A, B, California and Bunyamwera groups	J. M. Kolman	Folia Parasitol (Praha)	4777760		online database
24	Wróblewska-Mularczykowa, 1973	1973	High-risk populations		High-risk populations	Europe		Western and Central Europe		Poland		English	Occurrence of arbovirus antibodies in foresters in Poland in 1971-1972	M. Wróblewska; J. Zabicka; E. Nawrocka; D. Olkowska; F. Z. Taytsch-Kapulkin	Acta Microbiol Pol A	4797702		online database
25	Wyler, 1973	1973	General populations	General populations		Europe		Western and Central Europe		Switzerland		German	Zeckenenzephalitis in der Region Schaffhausen: Isolierung des Virus aus Zecken und serologische Untersuchungen	R Wyler, W Schmidtke, CH Kunz, A Radda, V Henn, R Meyer	Schweiz Med Wochenschr. 103, 1487-1492			miscellaneous
26	Filipe, 1974	1974	General populations	General populations		Europe		Western and Central Europe		Portugal		English	Serological survey for antibodies to arboviruses in the human population of Portugal	A. R. Filipe	Trans R Soc Trop Med Hyg	4371206	10.1016/0035-9203(74)90039-x	online database
29	Verani, 1977	1977	General populations	General populations		Europe		Western and Central Europe		Italy		English	Survey for antibodies to arboviruses in man and animals in Italy. IV. Serological status of human beings and animals in a central italian region (Grosseto province)	P Verani, M C Lopes, M Balducci, A Quercioli, E Bernardini	Ann Sclavo	616265		miscellaneous
32	Matile, 1981	1981	High-risk populations		High-risk populations	Europe		Western and Central Europe		Switzerland		German	[The transmission of tick-borne encephalitis in Switzerland. An attempt at establishing a register of natural reservoirs for a seroepidemiologic examination of forest personnel in the middle of the country]	H Matile, E Ferrari, A Aeschlimann, R Wyler	Schweiz Med Wochenschr	7280635		online database
35	Ackermann, 1986	1986	Both populations	General populations	High-risk populations	Europe		Western and Central Europe		Germany		German	[Spread of early-summer meningoencephalitis in the Federal Republic of Germany]	R. Ackermann; K. Krüger; M. Roggendorf; B. Rehse-Küpper; M. Mörtter; M. Schneider; I. Vukadinović	Dtsch Med Wochenschr	3709370	10.1055/s-2008-1068558	online database
36	Hubálek, 1986	1986	High-risk populations		High-risk populations	Europe		Western and Central Europe		Czech Republic		English	Arbovirological survey in Silica plateau area, Roznava District, Czechoslovakia	Z. Hubálek; V. Cerný; T. Mittermayer; J. Kilík; J. Halouzka; Z. Juricová; I. Kuhn; V. Bárdos	J Hyg Epidemiol Microbiol Immunol	3701055		online database
37	Müller, 1987	1987	High-risk populations		High-risk populations	Europe		Western and Central Europe		Germany		German	[Serological studies of early summer meningoencephalitis risk in the Saarland]	K. D. Müller; R. Ansorg	Zentralbl Bakteriol Mikrobiol Hyg A	2820167		online database
40	Januska, 1990	1990	General populations	General populations		Europe		Western and Central Europe		Czech Republic		Czech	[Incidence of zoonoses with their natural foci in the West Bohemia Region. II. Antibodies to the Tahyna and Tribec tick-borne encephalitis viruses]	J. Januska; J. Bruj; J. Farník	Cesk Epidemiol Mikrobiol Imunol	2144472		online database
42	Clement, 1992	1992	High-risk populations		High-risk populations	Europe		Western and Central Europe		Germany		English	Serologic evidence for tick-borne encephalitis (TBE) in North American military stationed in Germany	J Clement, H Leirs, V Armour, D Ward, J Groen, A Osterhaus, C Kunz	Acta Leiden	1485493		miscellaneous
44	Krech, 1992	1992	Both populations	General populations	High-risk populations	Europe		Western and Central Europe		Liechtenstein		German	[Endangering of the Liechtenstein population by the early-summer meningoencephalitis virus]	T. Krech; C. Aberham; G. Risch; C. Kunz	Schweiz Med Wochenschr	1529311		online database
46	Cristofolini, 1993	1993	High-risk populations		High-risk populations	Europe		Western and Central Europe		Italy		Italian	[Zoonoses transmitted by ticks in forest workers (tick-borne encephalitis and Lyme borreliosis): preliminary results]	A. Cristofolini; D. Bassetti; G. Schallenberg	Med Lav	8114653		online database
49	Bobrowska_1995	1995	Both populations	General populations	High-risk populations	Europe		Western and Central Europe		Poland		Polish	[Immunity against tick-borne encephalitis in healthy residents of endemic areas]	E. Bobrowska; M. Bobrowski; A. Grzeszczuk; D. Prokpowicz	Wiad Parazytol	7638965		online database
50	Prokopowicz, 1995	1995	Both populations	General populations	High-risk populations	Europe		Western and Central Europe		Poland		English	Prevalence of antibodies against tick-borne encephalitis among residents of north-eastern Poland	D. Prokopowicz; E. Bobrowska; M. Bobrowski; A. Grzeszczuk	Scand J Infect Dis	7784806	10.3109/00365549509018965	online database
51	Süss, 1995	1995	General populations	General populations		Europe		Western and Central Europe		Germany		German	FSME and Lyme-Borreliose	J Süss	Postdamer Symposium			miscellaneous
52	Kaiser, 1997	1997	General populations	General populations		Europe		Western and Central Europe		Germany		English	Prevalence of antibodies to Borrelia burgdorferi and tick-borne encephalitis virus in an endemic region in southern Germany	R. Kaiser; A. Kern; D. Kampa; D. Neumann-Haefelin	Zentralbl Bakteriol	9440203	10.1016/s0934-8840(97)80057-6	online database
53	Cisak, 1998	1998	Both populations	General populations	High-risk populations	Europe		Western and Central Europe		Poland		English	Seroepidemiologic study on tick-borne encephalitis among forestry workers and Field Workers from the Lublin region (eastern Poland)	E Cisak, J Sroka, J Zwoliński, J Umiński	Ann Agric Environ Med	9860820		miscellaneous
54	Hunfeld, 1998	1998	Both populations	General populations	High-risk populations	Europe		Western and Central Europe		Germany		English	Serologic evidence for tick-borne pathogens other than Borrelia burgdorferi (TOBB) in Lyme borreliosis patients from midwestern Germany	K. P. Hunfeld; R. Allwinn; S. Peters; P. Kraiczy; V. Brade	Wien Klin Wochenschr	10048174		online database
55	Moll van Charante, 1998	1998	Both populations	General populations	High-risk populations	Europe		Western and Central Europe		Netherlands		English	Occupational risks of zoonotic infections in Dutch forestry workers and muskrat catchers	A. W. Moll van Charante; J. Groen; P. G. Mulder; S. G. Rijpkema; A. D. Osterhaus	Eur J Epidemiol	9556168	10.1023/a:1007400327007	online database
56	Rieger, 1999	1999	Both populations	General populations	High-risk populations	Europe		Western and Central Europe		Germany		English	Exposure to Tick-borne encephalitis virus and Borrelia burgdorferi s.l. in Agricultural Workers in Southwestern Germany	M. A. Rieger, M. Nübling, W. Wangerin, F. Hofmann, D. Kampa, S. Batsford, D. Neumann-Haefelin	Journal of Agricultural Safety and Health		10.13031/2013.5699	miscellaneous
57	Schuhmacher, 1999	1999	General populations	General populations		Europe		Western and Central Europe		France		French	[Seroprevalence of Central European tick-borne encephalitis in the Lorraine region]	H. Schuhmacher; B. Hoen; V. Baty; J. Henny; A. Le Faou; P. Canton	Presse Med	10076595		online database
58	Cizman, 2000	2000	General populations	General populations		Europe		Western and Central Europe		Slovenia		English	Seroprevalence of ehrlichiosis, Lyme borreliosis and tick-borne encephalitis infections in children and young adults in Slovenia	M. Cizman; T. Avsic-Zupanc; M. Petrovec; E. Ruzic-Sabljic; M. Pokorn	Wien Klin Wochenschr	11098535		online database
60	Cisak, 2001	2001	High-risk populations		High-risk populations	Europe		Western and Central Europe		Poland		English	Preliminary studies on the relationship between Ixodes ricinus activity and tick-borne infection among occupationally-exposed inhabitants of eastern Poland	E. Cisak; J. Chmielewska-Badora; J. Dutkiewicz; J. Zwoliński	Ann Agric Environ Med	11748891		online database
63	Oehme, 2002	2002	High-risk populations		High-risk populations	Europe		Western and Central Europe		Germany		English	Foci of tick-borne diseases in southwest Germany	R. Oehme; K. Hartelt; H. Backe; S. Brockmann; P. Kimmig	Int J Med Microbiol	12141751	10.1016/s1438-4221(02)80005-4	online database
64	Pugliese, 2002	2002	Both populations	General populations	High-risk populations	Europe		Western and Central Europe		Italy		English	Seroprevalence study of tick borne encephalitis in Turin province	A. Pugliese; L. Gennero; M. Boffito; V. Vidotto	Panminerva Med	12094141		online database
65	Rieger, 2002	2002	General populations	General populations		Europe		Western and Central Europe		Germany		English	Seroprevalence of antibodies against Borrelia burgdorferi s. l. and tick-borne encephalitis virus in the Bergische Land region of Northrhine Westfalia	M. A. Rieger; M. Nübling; S. Hess; S. Batsford; F. Hofmann	Int J Med Microbiol	12141749	10.1016/s1438-4221(02)80056-x	online database
67	Cisak, 2003	2003	Both populations	General populations	High-risk populations	Europe		Western and Central Europe		Poland		Polish	[Incidence of tick-borne encephalitis virus and Borrelia burgdorferi infections in farmers of the Lublin province]	E. Cisak; J. Chmielewska-Badora; J. Zwoliński; J. Dutkiewicz; E. Patorska-Mach	Med Pr	12923996		online database
68	Lunácková, 2003	2003	General populations	General populations		Europe		Western and Central Europe		Czech Republic		Czech	[Epidemiologic monitoring of tick-borne encephalitis in Rimov in Southern Bohemia]	J. Lunácková; V. Chmelík; I. Sípová; E. Zampachová; J. Becvárová	Epidemiol Mikrobiol Imunol	12822534		online database
69	Cinco, 2004	2004	High-risk populations		High-risk populations	Europe		Western and Central Europe		Italy		English	Seroprevalence of tick-borne infections in forestry rangers from northeastern Italy	M. Cinco; F. Barbone; M. Grazia Ciufolini; M. Mascioli; M. Anguero Rosenfeld; P. Stefanel; R. Luzzati	Clin Microbiol Infect	15606631	10.1111/j.1469-0691.2004.01026.x	online database
70	Tomao, 2005	2005	Both populations	General populations	High-risk populations	Europe		Western and Central Europe		Italy		English	Prevalence and incidence of antibodies to Borrelia burgdorferi and to tick-borne encephalitis virus in agricultural and forestry workers from Tuscany, Italy	P. Tomao; L. Ciceroni; M. C. D'Ovidio; M. De Rosa; N. Vonesch; S. Iavicoli; S. Signorini; S. Ciarrocchi; M. G. Ciufolini; C. Fiorentini; B. Papaleo	Eur J Clin Microbiol Infect Dis	15948001	10.1007/s10096-005-1348-0	online database
71	Adamek, 2006	2006	High-risk populations		High-risk populations	Europe		Western and Central Europe		Poland		Polish	[Tick-borne diseases exposure of forestry workers and preventive methods usage]	B. Adamek; A. Ksiaiek; A. Szczerba-Sachs; J. Kasperczyk; A. Wiczkowski	Przegl Epidemiol	16909769		online database
76	Pugliese, 2007	2007	Both populations	General populations	High-risk populations	Europe		Western and Central Europe		Italy		English	Seroprevalence study of Tick-borne encephalitis, Borrelia burgdorferi, Dengue and Toscana virus in Turin Province	A. Pugliese; T. Beltramo; D. Torre	Cell Biochem Funct	16312014	10.1002/cbf.1302	online database
81	Stefanoff, 2008	2008	General populations	General populations		Europe		Western and Central Europe		Poland		English	[Ecologic study of the risk of tick-borne encephalitis in Poland--presentation of the method]	Stefanoff P, Staszewska E, Ustrnul Z, Rogalska J, Łankiewicz A, Rosińska M. Badania	Przegl Epidemiol	22320045	PMCID: PMC3724512	miscellaneous
83	Venturi, 2009	2009	High-risk populations		High-risk populations	Europe		Western and Central Europe		Italy		English	Humoral immunity in natural infection by tick-borne encephalitis virus	G. Venturi; P. Martelli; E. Mazzolini; C. Fiorentini; E. Benedetti; D. Todone; D. Villalta; C. Fortuna; A. Marchi; G. Minelli; M. G. Ciufolini	J Med Virol	19235849	10.1002/jmv.21431	online database
84	Di Renzi, 2010	2010	Both populations	General populations	High-risk populations	Europe		Western and Central Europe		Italy		English	Risk of acquiring tick-borne infections in forestry workers from Lazio, Italy	S. Di Renzi; A. Martini; A. Binazzi; A. Marinaccio; N. Vonesch; W. D'Amico; T. Moro; C. Fiorentini; M. G. Ciufolini; P. Visca; P. Tomao	Eur J Clin Microbiol Infect Dis	20714765	10.1007/s10096-010-1028-6	online database
86	Siennicka, 2010	2010	High-risk populations		High-risk populations	Europe		Western and Central Europe		Poland		Polish	[Immunity against tick borne encephalitis virus (TBE) in population of forest workers in Bialowieza]	J. Siennicka; A. Trzcińska; W. Gut	Przegl Epidemiol	20731242		online database
97	Jurke, 2015	2015	Both populations	General populations	High-risk populations	Europe		Western and Central Europe		Germany		English	Serological survey of Bartonella spp., Borrelia burgdorferi, Brucella spp., Coxiella burnetii, Francisella tularensis, Leptospira spp., Echinococcus, Hanta-, TBE- and XMR-virus infection in employees of two forestry enterprises in North Rhine-Westphalia, Germany, 2011-2013	A. Jurke; N. Bannert; K. Brehm; V. Fingerle; V. A. Kempf; D. Kömpf; M. Lunemann; A. Mayer-Scholl; M. Niedrig; K. Nöckler; H. Scholz; W. Splettstoesser; D. Tappe; S. F. Fischer	Int J Med Microbiol	26422407	10.1016/j.ijmm.2015.08.015	online database
98	Kriz, 2015	2015	General populations	General populations		Europe		Western and Central Europe		Czech Republic		English	Results of the Screening of Tick-Borne Encephalitis Virus Antibodies in Human Sera from Eight Districts Collected Two Decades Apart	B. Kriz; Z. Hubalek; M. Marek; M. Daniel; P. Strakova; L. Betasova	Vector Borne Zoonotic Dis	26273810	10.1089/vbz.2014.1747	online database
101	Rigaud, 2016	2016	High-risk populations		High-risk populations	Europe		Western and Central Europe		France		English	Seroprevalence of seven pathogens transmitted by the Ixodes ricinus tick in forestry workers in France	E. Rigaud; B. Jaulhac; N. Garcia-Bonnet; K. P. Hunfeld; F. Féménia; D. Huet; C. Goulvestre; V. Vaillant; G. Deffontaines; G. Abadia-Benoist	Clin Microbiol Infect	27237545	10.1016/j.cmi.2016.05.014	online database
106	Bušová, 2018	2018	General populations	General populations		Europe		Western and Central Europe		Slovakia		English	Serostatus and risk factors of tick-borne encephalitis	A. Bušová; E. Dorko; E. Feketeová; M. Bereš; K. Rimárová; J. Diabelková; T. Rovenská; R. Čellár; T. Csank	Cent Eur J Public Health	30817875	10.21101/cejph.a5289	online database
107	Remoli, 2018	2018	Both populations	General populations	High-risk populations	Europe		Western and Central Europe		Italy		English	Seroprevalence survey of arboviruses in workers from Tuscany, Italy	M. E. Remoli; C. Fiorentini; A. Marchi; S. Di Renzi; N. Vonesch; M. V. Peri; L. Bastianini; S. Rossi; G. Bartoccini; M. L. Kuttappasery; M. G. Ciufolini; P. Tomao	Med Lav	29701628	10.23749/mdl.v109i2.5024	online database
109	Borawski, 2020	2020	Both populations	General populations	High-risk populations	Europe		Western and Central Europe		Poland		English	Assessment of Coxiella burnetii presence after tick bite in north-eastern Poland	K. Borawski; J. Dunaj; P. Czupryna; S. Pancewicz; R. Świerzbińska; A. Żebrowska; A. Moniuszko-Malinowska	Infection	31522333	10.1007/s15010-019-01355-w	online database
114	Hofhuis, 2021	2021	High-risk populations		High-risk populations	Europe		Western and Central Europe		Netherlands		English	Exposure to tick-borne encephalitis virus among nature management workers in the Netherlands	A. Hofhuis; O. E. van den Berg; F. S. Meerstadt-Rombach; C. C. van den Wijngaard; N. H. Chung; E. Franz; J. H. J. Reimerink	Ticks Tick Borne Dis	34147921	10.1016/j.ttbdis.2021.101762	online database
118	Bojkiewicz, 2022	2022	General populations	General populations		Europe		Western and Central Europe		Poland		English	The Prevalence of Asymptomatic Infections with Tick-Borne Encephalitis Virus and Attitude towards Tick-Borne Encephalitis Vaccine in the Endemic Area of Northeastern Poland	E. Bojkiewicz; K. Toczylowski; S. Grygorczuk; B. Zelazowska-Rutkowska; J. Dunaj; A. Zebrowska; P. Czupryna; A. Moniuszko-Malinowska; A. Sulik	Vaccines (Basel)	36016182	10.3390/vaccines10081294	online database
120	Ackermann-Gaumann, 2023a	2023	General populations	General populations		Europe		Western and Central Europe		Switzerland		English	Prevalence of anti-tick-borne encephalitis virus (TBEV) antibodies in Swiss blood donors in 2014-2015	R. Ackermann-Gäumann; C. Eyer; M. Vock; P. Gowland; C. Tinguely; S. L. Leib; M. Bori; A. Buser; S. Fontana; J. Thierbach; T. Weingand; C. Niederhauser	Blood Transfus	35969138	10.2450/2022.0099-22	online database
121	Ackermann-Gaumann, 2023b	2023	High-risk populations		High-risk populations	Europe		Western and Central Europe		Czech Republic		English	Vaccination against tick-borne encephalitis elicits a detectable NS1 IgG antibody response	R. Ackermann-Gäumann; A. Brêchet; J. Smetana; J. Salát; R. Lienhard; A. Croxatto; P. Polcarová; R. Chlíbek; D. Růžek	J Virol Methods	37838083	10.1016/j.jviromet.2023.114831	online database
124	Euringer, 2023	2023	General populations	General populations		Europe		Western and Central Europe		Germany		English	Tick-borne encephalitis virus IgG antibody surveillance: vaccination- and infection-induced seroprevalences, south-western Germany, 2021	K. Euringer; P. Girl; K. Kaier; J. Peilstöcker; M. Schmidt; M. Müller-Steinhardt; B. Rauscher; E. Bressau; W. V. Kern; G. Dobler; J. P. Borde	Euro Surveill	36951789	10.2807/1560-7917.Es.2023.28.12.2200408	online database
128	Lernout, 2023 (poster)	2023	High-risk populations		High-risk populations	Europe		Western and Central Europe		Belgium		English	Epidemiological situation of tick-borne encephalitis in Belgium, an overview (poster)	Lernout T, Roelandt A, et al.	International Symposia of Tick-Borne Pathogens and Diseases (ITPD)			miscellaneous
129	Septfons, 2023	2023	High-risk populations		High-risk populations	Europe		Western and Central Europe		France		English	Seroprevalence for Borrelia burgdorferi sensu lato and tick-borne encephalitis virus antibodies and associated risk factors among forestry workers in northern France, 2019 to 2020	A. Septfons; E. Rigaud; L. Bénézet; A. Velay; L. Zilliox; L. Baldinger; G. Gonzalez; J. Figoni; H. de Valk; G. Deffontaines; J. C. Desenclos; B. Jaulhac	Euro Surveill	37561054	10.2807/1560-7917.Es.2023.28.32.2200961	online database

## Sheet: data_dictionary
Column Variable	Definition
REFID	Reference ID number to the article
article	Source article for data extraction
pub_year	Publication year
pop_group	Population group(s) included in study
pop_group_1	First population group
pop_group_2	Second population group
continent_1	First continent included in study
continent_2	Second continent included in study
region_1	First continental region included in study
region_2	Second continental region included in study
country_1	First country included in study
country_2	Second country included in study
language	Language article was published
title	Article title
authors	Article authors
journal	Journal of publication
PMID	PubMed ID number
DOI	Unique article link
source_ID	Literature search source
