# Supplementary material for: Global Seroprevalence of Tick-Borne Encephalitis Antibodies in Humans, 1956–2022: A Literature Review and Meta-Analysis
Source: Vaccines (Basel). 2024 Jul 30;12(8):854. doi: 10.3390/vaccines12080854 (PMC11360530; doi:10.3390/vaccines12080854)
Supplement: Supplementary file 1 [file vaccines-12-00854-s001.zip › Supplemental_File_S4.xlsx]

## Sheet: legend
Supplemental File S4. Datafile for describe summary analyses of anti-TBEV seroprevalence data for each population group included for review (1956-2022).

## Sheet: file
REFID	pop_group	article	pub_year	continent	region	country	country_region	language	design	sample_collection	start_col	end_col	total_years	range_years	decade_1	decade_2	decade_3	endemic	risk	sample_source	pop_group_descrip	vaccination	range_age	sum_age	serology	serology_1	serology_2	serology_3	total_serology	manufacturer	detection_agent	quality	n_sample	n_denom	n_INF	prev	95_lower	95_upper	95_lower_upper
17	General populations	Ebke, 1971	1971	Africa	Asia & Africa	Togo	Lome	German	Cross-Sectional; one population group	Convenience	1	1	1	not described	not described			Non-Endemic	Low-Risk	Not described	Healthy donors	Unvaccinated	Not described	Both pediatrics & adults	HI	HI			1	In-house	IgG	Low		169	10	0.0591716	0.0287367	0.106125	(0.0287, 0.1061)
73	General populations	Walder, 2006	2006	Asia	Asia & Africa	Mongolia	National	English	Cross-Sectional; one population group	Convenience	2003	2003	1	2003	2000-2009			Non-Endemic	Non-Risk	First hospitals Selenge Province; National Center of Infectious Diseases	Healthy donors	Unvaccinated	Not described	Not described	ELISA+NT	ELISA	NT		2	Enzygnost (ELISA); serum titers (NT)	IgG	High	500-999	545	12	0.0220183	0.0114277	0.0381455	(0.0114, 0.0381)
74	General populations	Ergunay, 2007	2007	Asia	Asia & Africa	Turkey	Sanliurfa; Siverek	English	Cross-Sectional; one population group	Convenience	2005	2005	1	2005	2000-2009			Non-Endemic	Non-Risk	State Medical Centers (Sanliurfa and Siverek, Turkey)	Not described	Unknown	Mean 36.8 SD 13.6 (19-72)	Adults	ELISA	ELISA			1	Euroimmun (ELISA)	IgM; IgG	Low	100-249	220	8	0.0363636	0.0158277	0.070391	(0.0158, 0.0704)
76	High-risk populations	Uhar, 2007	2007	Asia	Asia & Africa	Turkey	National	Turkish	Cross-Sectional; one population group	Convenience	2006	2006	1	2006	2000-2009			Non-Endemic	Non-Risk	Refik Saydam Hygiene Centre, Virology Laboratory	Tick-bitten individuals	Unvaccinated	Not described	Not described	ELISA	ELISA			1	Enzygnost	IgG	Low	250-499	278	4	0.0143885	0.00393393	0.0364284	(0.0039, 0.0364)
77	General populations	Esen, 2008	2008	Asia	Asia & Africa	Turkey	Tokat	English	Cross-Sectional; one population group	Convenience	2002	2003	2	2002-2003	2000-2009			Non-Endemic	Non-Risk	Refik Saydam Hygiene Center	Hospitalized patients for other illnesses	Not described	Not described	Not described	ELISA	ELISA			1	Euroimmun	IgM; IgG	Low	0-99	39	1	0.025641	0.000648964	0.134764	(0.0006, 0.1348)
85	High-risk populations	Gunes, 2010	2010	Asia	Asia & Africa	Turkey	Sinop	Turkish	Cross-Sectional; one population group	Convenience	2006	2007	2	2006-2007	2000-2009			Non-Endemic	Non-Risk	Not described	Occupational risk groups	Unknown	Range (11-83)	Both pediatrics & adults	ELISA	ELISA			1	Euroimmun (ELISA)	IgG	Moderate	250-499	273	8	0.029304	0.0127346	0.0569219	(0.0127, 0.0569)
87	General populations	Ergunay, 2011	2011	Asia	Asia & Africa	Turkey	National	English	Cross-Sectional; one population group	Convenience	2009	2009	1	2009	2000-2009			Non-Endemic	Non-Risk	Turkish Red Blood Centers	Blood donors	Unvaccinated	(18-64)	Adults	ELISA+NT	ELISA	NT		2	Euroimmun (ELISA); PRNT (NT)	IgG	Moderate	1000+	2454	1	0.000407498	1.03169e-05	0.00226832	(0.0000, 0.0023)
91	General populations	Basbulut, 2012	2012	Asia	Asia & Africa	Turkey	Tekkeköye	Turkish	Cross-Sectional; one population group	Random	2006	2006	1	2006	2000-2009			Non-Endemic	Non-Risk	District Health Centers (Tekkekoy, Turkey)	Consenting donors	Not described	Mean 33.1 +/-19.6 (5-81)	Both pediatrics & adults	ELISA+NT	ELISA	NT		2	EuroImmun (ELISA); Rapid Fluorescent Focus Inhibition (NT); PRNT (NT)	IgM; IgG	High	250-499	419	0	0	0	0.00876537	(0.0000, 0.0088)
92	General populations	Andayi, 2014	2014	Africa	Asia & Africa	Djibouti	Djibouti City	English	Cross-Sectional; one population group	Random	2010	2011	2	2010-2011	2010-2019			Non-Endemic	Non-Risk	Djibouti Cohort of Pandemic Influenza program	Consenting donors	Unvaccinated	(0-65+)	Both pediatrics & adults	ELISA+NT	ELISA	NT		2	Euroimmun (ELISA); microneutralization assay (NT)	IgG	High	500-999	893	1	0.00111982	2.8351e-05	0.0062233	(0.0000, 0.0062)
95	General populations	Tezcan, 2014	2014	Asia	Asia & Africa	Turkey	Mersin	Turkish	Cross-Sectional; one population group	Convenience	2010	2011	2	2010-2011	2010-2019			Non-Endemic	Non-Risk	Not described	Healthy donors	Unknown	Mean 35.17 +/- 9.56 (18-63)	Both pediatrics & adults	IIF+NT	IIF	NT		2	Euroimmun (IIF); PRNT (NT)	IgM; IgG	High	500-999	920	0	0	0	0.00400162	(0.0000, 0.0040)
99	High-risk populations	Mohd-Shukri, 2015	2015	Asia	Asia & Africa	Malaysia	Peninsular Malaysia	English	Cross-Sectional; one population group	Convenience	2012	2013	2	2012-2013	2010-2019			Non-Endemic	Non-Risk	Hospital center	Farmers	Unvaccinated	Not described	Not described	ELISA	ELISA			1	Abnova Corporation	IgG	Moderate	0-99	85	5	0.0588235	0.0193736	0.131958	(0.0194, 0.1320)
102	General populations	Baasandavga, 2017	2017	Asia	Asia & Africa	Mongolia	National	English	Cross-Sectional; one population group	Convenience	2005	2016	12	2005-2016	2000-2009	2010-2019		Non-Endemic	Non-Risk	National Center for Zoonotic Diseases	Volunteer donors	Unknown	Not described	Adults	ELISA+IIF	ELISA	IIF		2	Euroimmun (ELISA); Euroimmune (IIF)	IgM; IgG	Low	1000+	2172	318	0.146409	0.131796	0.161982	(0.1318, 0.1620)
105	High-risk populations	Yoshii, 2017	2017	Asia	Asia & Africa	Japan	Hokkaido	English	Cross-Sectional; one population group	Convenience	2017	2017	1	2017	2010-2019			Endemic	Low-Risk	Hokkaido University	Military personnel	Unvaccinated	Mean 43.4 (35-54)	Adults	ELISA+NT	ELISA	NT		2	Not described	IgG	High	250-499	291	2	0.00687285	0.000833421	0.0246052	(0.0008, 0.0246)
108	General populations	Yilmaz, 2019	2019	Asia	Asia & Africa	Turkey	Istanbul	English	Cross-Sectional; one population group	Convenience	2013	2016	4	2013-2016	2010-2019			Non-Endemic	Non-Risk	Istanbul University	Febrile ill children seeking healthcare	Unvaccinated	(2-18)	Pediatrics	ELISA	ELISA			1	Euroimmun (ELISA)	IgM; IgG; TBEV	High	100-249	110	5	0.0454545	0.0149215	0.102892	(0.0149, 0.1029)
112	High-risk populations	Yoo, 2020	2020	Asia	Asia & Africa	South Korea	Jeju Island	English	Cross-Sectional; one population group	Convenience	2015	2018	4	2015-2018	2010-2019			Non-Endemic	Non-Risk	Jeju National University Hospital	Farmers	Unknown	Mean 60.1 +/- 10.5	Adults	ELISA	ELISA			1	GenWay (ELISA)	IgM; IgG	Moderate	250-499	313	6	0.0191693	0.0070665	0.0412545	(0.0071, 0.0413)
116	High-risk populations	Noh, 2021	2021	Asia	Asia & Africa	South Korea	National	English	Cross-Sectional; one population group	Convenience	2017	2018	2	2017-2018	2010-2019			Non-Endemic	Non-Risk	Korea University Guro Hospital	Foresters; Farmers	Unvaccinated	Median 56 (19-88)	Adults	ELISA+NT	ELISA	NT		2	Euroimmun; PRNT	IgM; TBEV	High	500-999	583	2	0.00343053	0.000415724	0.0123369	(0.0004, 0.0123)
125	High-risk populations	Ganbold, 2023	2023	Asia	Asia & Africa	Mongolia	National	English	Cross-Sectional; one population group	Stratified convenience	2016	2022	7	2016-2022	2010-2019	2020-present		Non-Endemic	Non-Risk	Provincial Hospitals in Mongolia	Tick-bitten individuals	Unvaccinated	Median 28 +/- 20 (0-75)	Both pediatrics & adults	ELISA	ELISA			1	Euroimmun	IgM; IgG	Low	500-999	993	201	0.202417	0.177834	0.228778	(0.1778, 0.2288)
3	High-risk populations	Salminen, 1961	1961	Europe	Northwestern Eurasia	Finland	Aland Islands	English	Cross-Sectional; one population group	Random	1958	1959	2	1958-1959	1950-1959			Endemic	High-Risk	Not described	Healthy donors	Unvaccinated	(1-91+)	Both pediatrics & adults	HI	HI			1		IgG	Moderate	500-999	716	94	0.131285	0.10741	0.158244	(0.1074, 0.1582)
8	General populations	Kääriäinen, 1965	1965	Europe	Northwestern Eurasia	Finland	National	English	Cross-Sectional; one population group	Convenience	1	1	1	not described	not described			Endemic	High-Risk	Not described	Rural donors	Unvaccinated	5-50+	Both pediatrics & adults	HI+NT	HI	NT		2	In-house	IgG	High		8010	27	0.00337079	0.00222251	0.00490056	(0.0022, 0.0049)
23	General populations	Moteiunas, 1973	1973	Europe	Northwestern Eurasia	Lithuania	Not described	Russian	Cross-Sectional; one population group	Convenience	1	1	1	not described	not described			Endemic	High-Risk	Not described	Healthy donors	Unvaccinated	(15-73)	Both pediatrics & adults	HI	HI			1	In-house	IgG	Moderate		7620	503	0.066	0.0605367	0.0718191	(0.0605, 0.0718)
34	General populations	Vorontsova, 1985	1985	Europe	Northwestern Eurasia	Russia	South Udmurtia (South-West Ural region)	Russian	Not described	Not described	1965	1975	2	1965-1975	1960-1969	1970-1979		Endemic	High-Risk	Unavailable	Unavailable	Unvaccinated	(0-60+)	Both pediatrics & adults	HI	HI			1	Not described	IgG	Moderate	500-999	558	283	0.507168	0.464847	0.549414	(0.4648, 0.5494)
38	General populations	Kroneld, 1989	1989	Europe	Northwestern Eurasia	Finland	Central Finland	English	Cross-Sectional; multiple population groups	Convenience	1	1	1	not described	not described			Endemic	Low-Risk	Department of Virology, University of Turku	Control volunteers	Unknown	Mean 48 (8-95)	Both pediatrics & adults	ELISA+HI	ELISA	HI		2	In-house	IgG	Moderate	100-249	285	2	0.00701754	0.00085099	0.0251185	(0.0009, 0.0251)
38	High-risk populations	Kroneld, 1989	1989	Europe	Northwestern Eurasia	Finland	Inio	English	Cross-Sectional; multiple population groups	Convenience	1	1	1	not described	not described			Endemic	High-Risk	Department of Virology, University of Turku	Island inhabitants	Unknown	Mean 48 (8-95)	Both pediatrics & adults	ELISA+HI	ELISA	HI		2	In-house	IgG	Moderate	100-249	148	39	0.263514	0.194575	0.342171	(0.1946, 0.3422)
41	General populations	L'vov, 1990	1990	Europe	Northwestern Eurasia	Russia	Arkhangelsk	Russian	Cross-Sectional; one population group	Convenience	1986	1987	2	1986-1987	1980-1989			Endemic	High-Risk	USSR Academy of Medical Sciences	Donors	Unvaccinated	Not described	Not described	HI+CF	HI	CF		2	In-house	IgG	Moderate		2064	62	0.0300388	0.0231064	0.0383445	(0.0231, 0.0383)
45	General populations	Kuzyaev, 1992	1992	Europe	Northwestern Eurasia	Russia	Western Ural	Russian	Not described	Not described	1966	1989	5	1966-1989	1960-1969	1970-1979	1980-1989	Endemic	High-Risk	National Institute of Public Health (Prague, CR)		Unvaccinated	(0-60+)	Both pediatrics & adults	NT	NT			1	Not described	IgG	Low	1000+	4284	959	0.223856	0.211449	0.236641	(0.2114, 0.2366)
61	General populations	Juceviciene, 2001	2001	Europe	Northwestern Eurasia	Lithuania	National	English	Cross-Sectional; multiple population groups	Convenience	2000	2000	1	2000	2000-2009			Endemic	High-Risk	Not described	Healthy donors	Unvaccinated	(<20-84)	Both pediatrics & adults	HI	HI			1	In-house	IgG	Low	1000+	893	28	0.031355	0.0209342	0.0449994	(0.0209, 0.0450)
61	High-risk populations	Juceviciene, 2001	2001	Europe	Northwestern Eurasia	Lithuania	National	English	Cross-Sectional; multiple population groups	Convenience	2000	2000	1	2000	2000-2009			Endemic	High-Risk	Not described	Military personnel	Unvaccinated	Not described	Not described	HI	HI			1	In-house	IgG	Low	500-999	595	16	0.0268908	0.0154468	0.0433023	(0.0154, 0.0433)
88	General populations	Magnaval, 2011	2011	Europe	Northwestern Eurasia	Russia	Viljujsk	English	Cross-Sectional; one population group	Convenience	2007	2007	1	2007	2000-2009			Endemic	High-Risk	Administrative Departments in Viljujsk	Healthy donors	Unknown	(18-75)	Adults	ELISA	ELISA			1	In-house	IgG	Low	0-99	90	3	0.0333333	0.0069276	0.0943361	(0.0069, 0.0943)
94	High-risk populations	Lindblom, 2014	2014	Europe	Northwestern Eurasia	Finland	Aland Islands	English	Prospective	Convenience	2008	2009	2	2008-2009	2000-2009			Endemic	High-Risk	34 Primary Healthcare Centers (Sweden, Finland)	Tick-bitten individuals	Unvaccinated	(19-92)	Adults	ELISA+NT	ELISA	NT		2	Enzygnost + Immunozym (ELISA); RFFIT (NT)	IgM; IgG	High	500-999	211	5	0.0236967	0.00773801	0.0544308	(0.0077, 0.0544)
100	General populations	Magnaval, 2016	2016	Europe	Northwestern Eurasia	Russia	Yakutia	English	Cross-Sectional; one population group	Random	2012	2012	1	2012	2010-2019			Endemic	High-Risk	Not described	Healthy donors	Unknown	(18-81)	Adults	ELISA	ELISA			1	In-house	IgG	High	0-99	77	0	0	0	0.0467781	(0.0000, 0.0468)
123	High-risk populations	Berthen, 2023	2023	Europe	Northwestern Eurasia	Finland	Aland Islands	English	Prospective	Convenience	2018	2022	5	2018-2022	2010-2019	2020-present		Endemic	High-Risk	High-risk individuals	Tick-bitten individuals	Vaccinated	Median 65 (29-87)	Adults	ELISA	ELISA			1	ReaScan (ELISA IgM); EuroImmun (ELISA IgG)	IgM; IgG	High	100-249	100	4	0.04	0.0110045	0.0992572	(0.0110, 0.0993)
18	General populations	Bordoski, 1972	1972	Europe	Southeastern Europe	Serbia	National	Bosnian	Cross-Sectional; one population group	Convenience	1962	1969	8	1962-1969	1960-1969			Non-Endemic	Low-Risk	Not described	Not described	Unvaccinated	Not described	Adults	HI	HI			1		IgG	Moderate	1000+	1726	86	0.0498262	0.0400447	0.0611717	(0.0400, 0.0612)
21	High-risk populations	Drăgănescu, 1973	1973	Europe	Southeastern Europe	Romania	National	English	Cross-Sectional; one population group	Convenience	1972	1972	1	1972	1970-1979			Endemic	High-Risk	Institute of Virology of Bratislava	High-risk occupations	Unvaccinated	15-70	Both pediatrics & adults	HI	HI			1	In-house	IgG	High	1000+	1202	8	0.00665557	0.00287765	0.0130718	(0.0029, 0.0131)
27	General populations	Papapanagiotou, 1974	1974	Europe	Southeastern Europe	Greece	Macedonia and Thrace	English	Cross-Sectional; one population group	Convenience	1972	1972	1	1972	1970-1979			Non-Endemic	Low-Risk	Not described	Healthy donors	Unvaccinated	Not described	Not described	HI	HI			1	In-house	IgG	Low		300	13	0.043	0.0232718	0.0729615	(0.0233, 0.0730)
28	High-risk populations	Drăgănescu, 1975	1975	Europe	Southeastern Europe	Romania	Not described	English	Cross-Sectional; one population group	Convenience	1	1	1	not described	not described			Endemic	High-Risk	Institute Virology Bucharest	Agriculture workers	Unvaccinated	Not described	Not described	HI	HI			1	In-house	IgG	Moderate		481	57	0.118503	0.0910004	0.150797	(0.0910, 0.1508)
30	General populations	Drăgănescu, 1978	1978	Europe	Southeastern Europe	Romania	Southeast Romania	English	Cross-Sectional; one population group	Convenience	1	1	1	not described	not described			Endemic	High-Risk	Institute Virology Bucharest	Healthy donors	Unvaccinated	Not described	Not described	HI+CF	HI	CF		2	In-house	IgG	High		1506	118	0.0783533	0.0652818	0.0930956	(0.0653, 0.0931)
33	High-risk populations	Girjabu, 1985	1985	Europe	Southeastern Europe	Romania	Not described	English	Cross-Sectional; one population group	Convenience	1	1	1	not described	not described			Endemic	High-Risk	Institute Virology Bucharest	Agriculture workers	Unvaccinated	Not described	Not described	HI	HI			1	In-house	IgG	Moderate		511	59	0.11546	0.0890648	0.146398	(0.0891, 0.1464)
59	High-risk populations	Borcic, 2001	2001	Europe	Southeastern Europe	Croatia	Delnice	Croatian	Cross-Sectional; one population group	Convenience	2000	2000	1	2000	2000-2009			Endemic	High-Risk	Delnice Forestry Enterprise	Foresters	Not described	Not described	Not described	ELISA+IIF	ELISA	IIF		2	Immunozym (ELISA); In house (IIF)	IgG	Moderate	100-249	139	2	0.0143885	0.00174729	0.0510084	(0.0017, 0.0510)
62	High-risk populations	Sanchez, 2001	2001	Europe	Southeastern Europe	Bosnia and Herzegovina	Regional	English	Cross-Sectional; one population group	Convenience	1996	1996	1	1996	1990-1999			Endemic	Low-Risk	Walter Reed	U.S. military personnel	Unvaccinated	Not described	Not described	ELISA	ELISA			1	Not described	IgG	Moderate	500-999	959	4	0.00417101	0.00113759	0.0106447	(0.0011, 0.0106)
78	General populations	Ionescu, 2008	2008	Europe	Southeastern Europe	Romania	National	Romanian	Cross-Sectional; one population group	Convenience	1985	1993	9	1985-1993	1980-1989	1990-1999		Endemic	Low-Risk	Microbiology and Epidemiology Laboratory (CCSMM)	Healthy donors	Not described	Not described	Not described	ELISA+HI	ELISA	HI		2	Not described	IgM; IgG	Low	1000+	5063	334	0.0659688	0.0592844	0.0731587	(0.0593, 0.0732)
78	High-risk populations	Ionescu, 2008	2008	Europe	Southeastern Europe	Romania	Maramures	Romanian	Cross-Sectional; one population group	Convenience	1985	1993	9	1985-1993	1980-1989	1990-1999		Endemic	Low-Risk	Microbiology and Epidemiology Laboratory (CCSMM)	Foresters	Not described	Not described	Not described	ELISA+HI	ELISA	HI		2	Not described	IgM; IgG	Low	500-999	209	63	0.301435	0.240054	0.368551	(0.2401, 0.3686)
79	General populations	Molnar, 2008	2008	Europe	Southeastern Europe	Romania	Transylvania	Romanian	Cross-Sectional; multiple population groups	Convenience	1999	2006	8	1999-2006	1990-1999	2000-2009		Endemic	Low-Risk	Donor blood samples	Representative population	Unvaccinated	(0-70+)	Both pediatrics & adults	ELISA	ELISA			1	Virotech Diagnostics GmbH	IgG	Low	1000+	1669	10	0.00599161	0.00287684	0.0109911	(0.0029, 0.0110)
79	High-risk populations	Molnar, 2008	2008	Europe	Southeastern Europe	Romania	Transylvania	Romanian	Cross-Sectional; multiple population groups	Convenience	1999	2006	8	1999-2006	1990-1999	2000-2009		Endemic	Low-Risk	Hospital center		Unvaccinated	(0-70+)	Both pediatrics & adults	ELISA	ELISA			1	Virotech Diagnostics GmbH	IgG	Low	250-499	308	38	0.123377	0.0888072	0.165392	(0.0888, 0.1654)
80	General populations	Pavlidou, 2008	2008	Europe	Southeastern Europe	Greece	Northern Greece; Kefalonia Island	English	Cross-Sectional; one population group	Convenience	2003	2005	3	2003-2005	2000-2009			Non-Endemic	Non-Risk	Not described	Healthy donors	Unvaccinated	(0-89)	Both pediatrics & adults	ELISA+IIF	ELISA	IIF		2	GIBCO Diagnostics; Enzygnost	IgG	Low	500-999	921	19	0.0206298	0.012465	0.0320291	(0.0125, 0.0320)
89	General populations	Miletic-Medved, 2011	2011	Europe	Southeastern Europe	Croatia	Posavina	Croatian	Cross-Sectional; multiple population groups	Convenience	2010	2010	1	2010	2010-2019			Endemic	High-Risk	Forestry Authorities Posavina	Healthy donors	Unvaccinated	Mean 40.3 +/- 10 (20-69)	Adults	ELISA	ELISA			1	Genzyme Diagnostics Virotech	IgG	High	0-99	60	0	0	0	0.0596295	(0.0000, 0.0596)
89	High-risk populations	Miletic-Medved, 2011	2011	Europe	Southeastern Europe	Croatia	Posavina	Croatian	Cross-Sectional; multiple population groups	Convenience	2010	2010	1	2010	2010-2019			Endemic	High-Risk	Forestry Authorities Posavina	Foresters	Unvaccinated	Mean 40.3 +/- 10 (20-69)	Adults	ELISA	ELISA			1	Genzyme Diagnostics Virotech	IgG	Moderate	250-499	295	13	0.0440678	0.0236698	0.0741785	(0.0237, 0.0742)
90	General populations	Venturi, 2011	2011	Europe	Southeastern Europe	Serbia	Peja	English	Cross-Sectional; one population group	Random	2005	2005	1	2005	2000-2009			Endemic	Non-Risk	Peja Hospital	Healthy donors	Unknown	Median 34 (18-62)	Adults	ELISA+HI+NT	ELISA	HI	NT	3	Immunozym Progen Biotech (ELISA); In-house (HI); PRNT (NT)	IgM; IgG	Moderate	100-249	200	0	0	0	0.0182753	(0.0000, 0.0183)
103	General populations	Christova, 2017	2017	Europe	Southeastern Europe	Bulgaria	National	English	Prospective	Random	2015	2015	1	2015	2010-2019			Endemic	Low-Risk	Regional primary healthcare centers	Random subjects for routine health check-ups	Unvaccinated	Mean 53.2 +/- 18.8	Both pediatrics & adults	ELISA+NT	ELISA	NT		2	Euroimmun (ELISA); microneutralization assay (NT)	IgG	High	1000+	1451	9	0.00620262	0.00284004	0.0117417	(0.0028, 0.0117)
104	General populations	Potkonjack, 2017	2017	Europe	Southeastern Europe	Serbia	Vojvodina	English	Cross-Sectional; one population group	Convenience	2014	2015	2	2014-2015	2010-2019			Endemic	High-Risk	Clinical Centre of Vojvodina	Hospitalized patients for other illnesses	Unvaccinated	Unknown	Not described	ELISA	ELISA			1	Euroimmun	IgG; TBEV	Moderate	250-499	267	10	0.0374532	0.0181038	0.0677974	(0.0181, 0.0678)
113	General populations	Banovic, 2021	2021	Europe	Southeastern Europe	Serbia	South Backa District	English	Cross-Sectional; multiple population groups	Convenience	2020	2020	1	2020	2020-present			Endemic	Low-Risk	Blood transfusion center	Healthy donors	Unknown	(1-65+)	Both pediatrics & adults	IIF	IIF			1	Euroimmun	IgG	Low	0-99	50	2	0.04	0.00488143	0.137138	(0.0049, 0.1371)
113	High-risk populations	Banovic, 2021	2021	Europe	Southeastern Europe	Serbia	South Backa District	English	Cross-Sectional; multiple population groups	Convenience	2020	2020	1	2020	2020-present			Endemic	Low-Risk	Pasteur Institute Novi Sad	Tick-bitten individuals	Unvaccinated	(1-65+)	Both pediatrics & adults	IIF	IIF			1	Euroimmun	IgG	Moderate	100-249	113	17	0.150442	0.0901496	0.229912	(0.0901, 0.2299)
120	General populations	Coroian, 2022	2022	Europe	Southeastern Europe	Romania	Northwest Romania	English	Cross-Sectional; one population group	Convenience	2019	2020	2	2019-2020	2010-2019	2020-present		Endemic	Low-Risk	Regional blood transfusion centers	Healthy donors	Unvaccinated	Median 41 (18-65)	Adults	ELISA+NT	ELISA	NT		2	Serion Diagnostics (ELISA); micro serum neutralization (NT)	IgG	High	1000+	1200	1	0.000833333	2.1098e-05	0.0046342	(0.0000, 0.0046)
122	High-risk populations	Banovic, 2023	2023	Europe	Southeastern Europe	Serbia	National	English	Prospective	Convenience	2019	2021	3	2019-2021	2010-2019	2020-present		Non-Endemic	Low-Risk	Pasteur Institute Novi Sad (PI Novi Sad)	Tick-bitten individuals	Unvaccinated	Median 38 (10-58 years)	Both pediatrics & adults	NT	NT			1	In-house	IgM; IgG	High	250-499	450	3	0.0067	0.00137694	0.0193583	(0.0014, 0.0194)
127	General populations	Jakimovski, 2023	2023	Europe	Southeastern Europe	North Macedonia	Skopje	English	Cross-Sectional; multiple population groups	Convenience	2022	2022	1	2022	2020-present			Non-Endemic	Low-Risk	Infectious Diseases Clinic in Skopje	Healthy donors	Unvaccinated	Not described	Adults	NT	NT			1	Micro-neutralization test	IgG	High	0-99	46	0	0	0	0.0770618	(0.0000, 0.0771)
127	High-risk populations	Jakimovski, 2023	2023	Europe	Southeastern Europe	North Macedonia	Skopje	English	Cross-Sectional; multiple population groups	Convenience	2022	2022	1	2022	2020-present			Non-Endemic	Low-Risk	Infectious Diseases Clinic in Skopje	Tick-bitten individuals	Unvaccinated	Not described	Both pediatrics & adults	NT	NT			1	Micro-neutralization test	IgG	High	0-99	45	1	0.0222222	0.00056246	0.117704	(0.0006, 0.1177)
127	General populations	Jakimovski, 2023	2023	Europe	Southeastern Europe	Serbia	Novi Sad	English	Cross-Sectional; multiple population groups	Convenience	2022	2022	1	2022	2020-present			Endemic	Low-Risk	Pasteur Institute in Novi Sad	Healthy donors	Unvaccinated	Not described	Adults	NT	NT			1	Micro-neutralization test	IgG	High	0-99	62	0	0	0	0.0577626	(0.0000, 0.0578)
127	High-risk populations	Jakimovski, 2023	2023	Europe	Southeastern Europe	Serbia	Novi Sad	English	Cross-Sectional; multiple population groups	Convenience	2022	2022	1	2022	2020-present			Endemic	Low-Risk	Pasteur Institute in Novi Sad	Tick-bitten individuals	Unvaccinated	Not described	Both pediatrics & adults	NT	NT			1	Micro-neutralization test	IgG	High	0-99	51	0	0	0	0.069777	(0.0000, 0.0698)
1	General populations	Svedmyr, 1959	1959	Europe	Scandinavia	Sweden	Greater Stockholm	English	Cross-Sectional; one population group	Convenience	1956	1956	1	1956	1950-1959			Endemic	High-Risk	Local hospitals	Patients for other illnesses	Unvaccinated	Not described	Adults	NT	NT			1		IgG	High	0-99	75	1	0.0133333	0.000337514	0.0720635	(0.0003, 0.0721)
4	High-risk populations	Freundt, 1962	1962	Europe	Scandinavia	Denmark	Bornholm	English	Cross-Sectional; multiple population groups	Convenience	1960	1960	1	1960	1960-1969			Endemic	High-Risk	Not described	Foresters	Unvaccinated	Not described	Adults	HI+NT	HI	NT		2	Not described	IgG	High	0-99	39	11	0.282051	0.150014	0.448736	(0.1500, 0.4487)
4	General populations	Freundt, 1962	1962	Europe	Scandinavia	Denmark	Bornholm	English	Cross-Sectional; multiple population groups	Random	1960	1960	1	1960	1960-1969			Endemic	High-Risk	Not described	Mostly healthy donors	Unvaccinated	Not described	Adults	HI+NT	HI	NT		2	Not described	IgG	High	500-999	500	25	0.05	0.0326152	0.0729276	(0.0326, 0.0729)
31	General populations	Traavik, 1979	1979	Europe	Scandinavia	Norway	Bergen	Norwegian	Cross-Sectional; one population group	Convenience	1973	1974	2	1973-1974	1970-1979			Endemic	High-Risk	The Gade Institute	Patients for other illnesses	Unvaccinated	(10-70+)	Both pediatrics & adults	HI	HI			1	Immunozym; PRNT	IgG	Moderate	250-499	341	67	0.1965	0.155639	0.242685	(0.1556, 0.2427)
39	High-risk populations	Gustafson, 1990	1990	Europe	Scandinavia	Sweden	Lisö	English	Cross-Sectional; one population group	Convenience	1987	1987	1	1987	1980-1989			Endemic	High-Risk	Local hospitals	Population with high tick exposure	Unvaccinated	Median 59 (4-86)	Both pediatrics & adults	ELISA+HI	ELISA	HI		2	Enzyquick; Immuno AG	IgG	Moderate	250-499	346	40	0.115607	0.0838883	0.154084	(0.0839, 0.1541)
39	General populations	Gustafson, 1990	1990	Europe	Scandinavia	Sweden	Southern Sweden	English	Cross-Sectional; one population group	Convenience	1987	1987	1	1987	1980-1989			Endemic	High-Risk	Local hospitals	Control group	Unvaccinated	(6-92)	Both pediatrics & adults	ELISA+HI	ELISA	HI		2	Enzyquick; Immuno AG	IgG	Moderate	100-249	200	8	0.04	0.0174248	0.077292	(0.0174, 0.0773)
43	High-risk populations	Gustafson, 1992	1992	Europe	Scandinavia	Sweden	National	English	Prospective	Convenience	1988	1989	2	1988-1989	1980-1989			Endemic	High-Risk	Local hospitals	Population with high tick exposure	Unvaccinated	(7-88)	Both pediatrics & adults	ELISA+HI	ELISA	HI		2	Enzyquick; Immuno AG	IgM; IgG	Moderate	250-499	507	2	0.00394477	0.000478088	0.0141766	(0.0005, 0.0142)
47	High-risk populations	Gustafson, 1993a	1993	Europe	Scandinavia	Sweden	Southern Sweden	English	Cross-Sectional; multiple population groups	Convenience	1989	1989	1	1989	1980-1989			Endemic	High-Risk	Not described	Population with high tick exposure	Unvaccinated	(4-89)	Both pediatrics & adults	ELISA+HI	ELISA	HI		2	Enzyquick; Immuno AG	IgG	Moderate	250-499	433	61	0.140878	0.109504	0.177255	(0.1095, 0.1773)
47	General populations	Gustafson, 1993a	1993	Europe	Scandinavia	Sweden	Southern Sweden	English	Cross-Sectional; multiple population groups	Convenience	1989	1989	1	1989	1980-1989			Endemic	High-Risk	Not described	Subjects during routine medical care	Unvaccinated	(4-89)	Both pediatrics & adults	ELISA+HI	ELISA	HI		2	Enzyquick; Immuno AG	IgG	Moderate	250-499	312	26	0.0833333	0.0551575	0.119719	(0.0552, 0.1197)
48	High-risk populations	Gustafson, 1993b	1993	Europe	Scandinavia	Sweden	Stockholm	English	Cross-Sectional; one population group	Convenience	1990	1990	1	1990	1990-1999			Endemic	High-Risk	Not described	Orienteers	Unvaccinated	Mean 34.5 (7-72)	Both pediatrics & adults	ELISA+HI	ELISA	HI		2	Enzyquick; Immuno AG	IgG	Moderate	250-499	362	4	0.0110497	0.00301866	0.0280486	(0.0030, 0.0280)
66	General populations	Skarpaas, 2002	2002	Europe	Scandinavia	Norway	Tromøy	English	Cross-Sectional; one population group	Convenience	1997	2000	4	1997-2000	1990-1999	2000-2009		Endemic	High-Risk	Not described	Not described	Unvaccinated		Adults	ELISA+NT	ELISA	NT		2	Not described	IgG	High	100-249	126	3	0.0238095	0.00493727	0.0680049	(0.0049, 0.0680)
72	High-risk populations	Johan, 2006	2006	Europe	Scandinavia	Sweden	Skane	English	Cross-Sectional; one population group	Convenience	1998	2001	4	1998-2001	1990-1999	2000-2009		Endemic	High-Risk	Department of Bacteriology, Kristianstad	Lyme disease patients	Unvaccinated	Median 44 (15-81)	Both pediatrics & adults	ELISA+NT	ELISA	NT		2	Immunozym (ELISA); rapid fluorescence inhibition (NT)	IgG	High	250-499	393	3	0.00763359	0.001577	0.0221454	(0.0016, 0.0221)
82	High-risk populations	Stjernberg, 2008	2008	Europe	Scandinavia	Sweden	Aspo Island	English	Prospective	Convenience	1991	2002	2	1991-2002	1990-1999	2000-2009		Endemic	High-Risk	Department of Clinical Microbiology, Kalmar County Hospital	Residents in high-risk area	Unvaccinated	Median 50 (2-87)	Both pediatrics & adults	ELISA+NT	ELISA	NT		2	Progen Biotechnik (ELISA); rapid fluorescence inhibition (NT)	IgG	High	250-499	746	0	0	0	0.00493267	(0.0000, 0.0049)
93	General populations	Larsen, 2014	2014	Europe	Scandinavia	Norway	Ostfold	English	Cross-Sectional; one population group	Convenience	2012	2012	1	2012	2010-2019			Endemic	High-Risk	Blood banks	Healthy donors	Unvaccinated	Median 46 (18-69)	Adults	ELISA+NT	ELISA	NT		2	Enzygnost; Virion; Immunozym	IgG	High	250-499	461	3	0.00650759	0.00134404	0.0188993	(0.0013, 0.0189)
94	High-risk populations	Lindblom, 2014	2014	Europe	Scandinavia	Sweden	National	English	Prospective	Convenience	2008	2009	2	2008-2009	2000-2009			Endemic	Low-Risk	34 Primary Healthcare Centers (Sweden, Finland)	Tick-bitten individuals	Unvaccinated	Median ~63 (19-92)	Adults	ELISA+NT	ELISA	NT		2	Enzygnost + Immunozym (ELISA); RFFIT (NT)	IgM; IgG	High	1000+	614	35	0.0570033	0.0400224	0.0783892	(0.0400, 0.0784)
96	General populations	Hjetland, 2015	2015	Europe	Scandinavia	Norway	Sogne; Fjordane	English	Cross-Sectional; one population group	Convenience	2010	2010	1	2010	2010-2019			Endemic	High-Risk	Norwegian blood banks	Healthy donors	Unvaccinated	Mean 45.8 (19-69)	Adults	ELISA+NT	ELISA	NT		2	Institute Virion/Serion GmbH (ELISA); serum titers (NT)	IgG	High	1000+	1213	0	0	0	0.0030365	(0.0000, 0.0030)
110	General populations	Thortveit, 2020a	2020	Europe	Scandinavia	Norway	Sogne	English	Cross-Sectional; one population group	Convenience	2016	2016	1	2016	2010-2019			Endemic	High-Risk	Sogne	Healthy donors	Unvaccinated	Mean 48.2 (18-69)	Adults	ELISA	ELISA			1	Enzygnost	IgG	Low	250-499	419	6	0.0143198	0.00527277	0.0309062	(0.0053, 0.0309)
111	General populations	Thortveit, 2020b	2020	Europe	Scandinavia	Norway	Sogne	English	Cross-Sectional; one population group	Convenience	2015	2016	2	2015-2016	2010-2019			Endemic	High-Risk	Sogne Medical Center	Healthy donors	Unknown	Mean 48.2 (18-69)	Adults	ELISA	ELISA			1	Not described	IgG	Low	1000+	1164	37	0.0318	0.0224777	0.0435497	(0.0225, 0.0435)
115	General populations	Marvik, 2021	2021	Europe	Scandinavia	Norway	Vestfold; Telemark	English	Cross-Sectional; one population group	Convenience	2019	2019	1	2019	2010-2019			Endemic	High-Risk	Registered blood bank centers	Healthy donors	Unvaccinated	(18-70)	Adults	ELISA+NT	ELISA	NT		2	Enzygnost	IgG	High	1000+	1023	4	0.00391007	0.00106636	0.00998082	(0.0011, 0.0100)
117	General populations	Svensson, 2021	2021	Europe	Scandinavia	Sweden	Skane County	English	Cross-Sectional; multiple population groups	Convenience	2017	2017	1	2017	2010-2019			Endemic	High-Risk	Clinical Microbiology, Lund University Hospital	Rural population	Unknown	Unknown	Not described	ELISA+NT	ELISA	NT		2	Euroimmun (ELISA); in-house (NT)	IgM; IgG	Moderate	250-499	491	27	0.0549898	0.0365477	0.0790016	(0.0365, 0.0790)
117	High-risk populations	Svensson, 2021	2021	Europe	Scandinavia	Sweden	Skane County	English	Cross-Sectional; multiple population groups	Convenience	2017	2017	1	2017	2010-2019			Endemic	High-Risk	Clinical Microbiology, Lund University Hospital	Tick-bitten individuals	Unvaccinated	(<55-69+)	Adults	ELISA+NT	ELISA	NT		2	Euroimmun (ELISA)	IgM; IgG	High	100-249	99	2	0.020202	0.00245599	0.0710761	(0.0025, 0.0711)
126	General populations	Hansen, 2023 (poster)	2023	Europe	Scandinavia	Denmark	National	English	Cross-Sectional; one population group	Convenience	2022	2022	1	2022	2020-present			Non-Endemic	Non-Risk	Copenhagen University Hospital	Not described	Unvaccinated	Not described	Not described	NS1-ELISA	NS1-ELISA			1	Serion (ELISA); In-house ELISA (NS1); Luminex-based multiplex (NS1)	IgG	High	1000+	1000	1	0.001	2.53175e-05	0.00555892	(0.0000, 0.0056)
130	General populations	Albinsson, 2024	2024	Europe	Scandinavia	Sweden	National	English	Cross-Sectional; one population group	Random	2018	2019	2	2018-2019	2010-2019			Endemic	High-Risk	Clinical microbiology laboratories	Blood donors	Vaccinated	Not available	Adults	NS1-ELISA	NS1-ELISA			1	In-house	IgG	High	1000+	2700	64	0.0237037	0.0183015	0.0301694	(0.0183, 0.0302)
2	General populations	Libikova, 1960	1960	Europe	Western and Central Europe	Slovakia	Nemcinany	English	Cross-Sectional; multiple population groups	Convenience	1959	1959	1	1959	1950-1959			Endemic	High-Risk	Not described	Healthy donors	Unvaccinated	(6-64)	Both pediatrics & adults	NT	NT			1	Serum titer neutralization	IgG	High	100-249	134	15	0.11194	0.0640225	0.177901	(0.0640, 0.1779)
2	High-risk populations	Libikova, 1960	1960	Europe	Western and Central Europe	Slovakia	Nemcinany	English	Cross-Sectional; multiple population groups	Convenience	1959	1959	1	1959	1950-1959			Endemic	High-Risk	Not described	Farmers	Unvaccinated	(6-64)	Adults	NT	NT			1	Serum titer neutralization	IgG	High	0-99	57	19	0.333333	0.214005	0.470648	(0.2140, 0.4706)
5	General populations	Nedvidek, 1962	1962	Europe	Western and Central Europe	Czech Republic	Ostrava	Czech	Cross-Sectional; one population group	Convenience	1959	1959	1	1959	1950-1959			Endemic	High-Risk	Not described	Healthy donors	Unvaccinated	Not described	Both pediatrics & adults	CF	CF			1	In-house	IgG	Moderate		428	55	0.128505	0.098294	0.163962	(0.0983, 0.1640)
6	General populations	Scheid, 1964	1964	Europe	Western and Central Europe	Germany	Bayern; Baden-Wurttemberg	German	Cross-Sectional; multiple population groups	Convenience	1962	1962	1	1962	1960-1969			Endemic	High-Risk	Not described	Healthy donors	Unvaccinated	(0-89)	Both pediatrics & adults	NT	NT			1		IgG	High	250-499	280	4	0.0142857	0.00390573	0.0361711	(0.0039, 0.0362)
6	High-risk populations	Scheid, 1964	1964	Europe	Western and Central Europe	Germany	Bayern; Baden-Wurttemberg	German	Cross-Sectional; multiple population groups	Convenience	1962	1962	1	1962	1960-1969			Endemic	High-Risk	Not described	Foresters; Farmers	Unvaccinated	(0-89)	Both pediatrics & adults	NT	NT			1		IgG	High	500-999	546	12	0.021978	0.0114067	0.0380762	(0.0114, 0.0381)
7	General populations	Groll, 1965	1965	Europe	Western and Central Europe	Austria	Neunkirchen district	German	Cross-Sectional; one population group	Convenience	1961	1961	1	1961	1960-1969			Endemic	High-Risk	Unnamed healthcare facility	Subjects visiting clinic for other illness	Unvaccinated	(0-61)	Both pediatrics & adults	NT+HI+CF	NT	HI	CF	3		IgG	High	1000+	1412	219	0.155099	0.136596	0.175049	(0.1366, 0.1750)
9	General populations	Balducci, 1967	1967	Europe	Western and Central Europe	Italy	Gorizia Province	English	Cross-Sectional; one population group	Convenience	1965	1965	1	1965	1960-1969			Non-Endemic	Non-Risk	Istituto Superiore di Sanita	Not described	Unvaccinated	Majority ~60-80	Both pediatrics & adults	HI+NT	HI	NT		2	Not described	IgG	High	100-249	166	6	0.0361446	0.0133779	0.0770086	(0.0134, 0.0770)
10	General populations	Gresikova, 1967a	1967	Europe	Western and Central Europe	Slovakia	Jarok; Kostolany	English	Cross-Sectional; multiple population groups	Convenience	1964	1964	1	1964	1960-1969			Endemic	High-Risk	Not described	Home workers and children	Unvaccinated	(0-56+)	Both pediatrics & adults	NT	NT			1	In-house	IgG	High	100-249	118	19	0.161017	0.0998161	0.239973	(0.0998, 0.2400)
10	High-risk populations	Gresikova, 1967a	1967	Europe	Western and Central Europe	Slovakia	Jarok; Kostolany	English	Cross-Sectional; multiple population groups	Convenience	1964	1964	1	1964	1960-1969			Endemic	High-Risk	Not described	Foresters	Unvaccinated	(14-56+)	Both pediatrics & adults	NT	NT			1	In-house	IgG	High	0-99	85	36	0.423529	0.317006	0.535538	(0.3170, 0.5355)
11	General populations	Gresikova, 1967b	1967	Europe	Western and Central Europe	Slovakia	National	English	Cross-Sectional; one population group	Convenience	1	1	1	not described	not described			Endemic	High-Risk	Not described	Healthy donors	Unvaccinated	0-70	Both pediatrics & adults	HI	HI			1	In-house	IgG	Moderate		297	36	0.121212	0.0863575	0.163843	(0.0864, 0.1638)
12	General populations	Verani, 1967	1967	Europe	Western and Central Europe	Italy	Fondi	English	Cross-Sectional; one population group	Convenience	1965	1965	1	1965	1960-1969			Non-Endemic	Non-Risk	Not described	Healthy donors	Unvaccinated	(5-80)	Both pediatrics & adults	HI+NT	HI	NT		2	In-house (HI); mouse inoculation (NT)	IgM; IgG	High	100-249	205	4	0.0195122	0.00534139	0.0492028	(0.0053, 0.0492)
13	General populations	Ackermann, 1968	1968	Europe	Western and Central Europe	Germany	National	German	Cross-Sectional; one population group	Convenience	1964	1967	4	1964-1967	1960-1969			Endemic	High-Risk	Freelance doctors and hospitals	Blood donors	Unvaccinated	0-99	Both pediatrics & adults	NT	NT			1	In-house	IgG	High		4998	78	0.0156062	0.0123551	0.0194395	(0.0124, 0.0194)
14	General populations	Muller, 1968	1968	Europe	Western and Central Europe	Germany	Lower Franconia	German	Cross-Sectional; multiple population groups	Not described	1965	1967	3	1965-1967	1960-1969			Endemic	High-Risk	Not described	Blood bank sera	Unvaccinated	Not described	Adults	HI	HI			1		IgG	Moderate	1000+	1682	552	0.328181	0.30576	0.351203	(0.3058, 0.3512)
14	High-risk populations	Muller, 1968	1968	Europe	Western and Central Europe	Germany	Lower Franconia	German	Cross-Sectional; multiple population groups	Not described	1965	1967	3	1965-1967	1960-1969			Endemic	High-Risk	Not described	Foresters; Farmers	Unvaccinated	Not described	Adults	HI	HI			1		IgG	Moderate	500-999	686	229	0.333819	0.298581	0.370494	(0.2986, 0.3705)
15	General populations	Wroblewska-Mularczykowa, 1968	1968	Europe	Western and Central Europe	Poland	National	Polish	Cross-Sectional; one population group	Convenience	1965	1967	3	1965-1967	1960-1969			Endemic	High-Risk	Provincial health departments	Healthy donors	Unvaccinated	(0-51+)	Both pediatrics & adults	HI	HI			1	Not described	IgG	Moderate	1000+	17319	324	0.0187078	0.0167422	0.0208373	(0.0167, 0.0208)
16	General populations	Lopes, 1970	1970	Europe	Western and Central Europe	Italy	Campania	English	Cross-Sectional; one population group	Convenience	1968	1969	2	1968-1969	1960-1969			Non-Endemic	Non-Risk	Serum samples	Not described	Unvaccinated	Not described	Not described	HI	HI			1	In-house	IgG	High	0-99	92	0	0	0	0.0393033	(0.0000, 0.0393)
17	High-risk populations	Ebke, 1971	1971	Europe	Western and Central Europe	Germany	Not described	German	Cross-Sectional; one population group	Convenience	1	1	1	not described	not described			Endemic	Low-Risk	Not described	Germany military	Unvaccinated	18-65	Adults	HI	HI			1	In-house	IgG	High		373	0	0	0	0.00984101	(0.0000, 0.0098)
19	General populations	Kolman, 1972	1972	Europe	Western and Central Europe	Czech Republic	Bohemia	Czech	Cross-Sectional; one population group	Convenience	1	1	1	not described	not described			Endemic	High-Risk	Not described	Healthy donors	Unvaccinated	10-60+	Both pediatrics & adults	HI+CF	HI	CF		2	In-house	IgG	High	0-99	84	1	0.0119048	0.000301357	0.064552	(0.0003, 0.0646)
20	General populations	Kopecky, 1972	1972	Europe	Western and Central Europe	Czech Republic	Central Bohemia	German	Cross-Sectional; one population group	Convenience	1966	1967	2	1966-1967	1960-1967			Endemic	High-Risk	Not described	Healthy donors	Unvaccinated	15-64	Both pediatrics & adults	HI	HI			1	In-house	IgG	Moderate		154	62	0.402597	0.324459	0.484559	(0.3245, 0.4846)
20	General populations	Kopecky, 1972	1972	Europe	Western and Central Europe	Czech Republic	Central Bohemia	German	Cross-Sectional; one population group	Convenience	1963	1964	2	1963-1964	1960-1969			Endemic	High-Risk	Not described	Healthy donors	Unvaccinated	15-64	Both pediatrics & adults	HI	HI			1	In-house	IgG	Moderate		1052	116	0.110266	0.0919744	0.13077	(0.0920, 0.1308)
22	General populations	Kolman, 1973	1973	Europe	Western and Central Europe	Czech Republic	Prague	Czech	Cross-Sectional; one population group	Random	1967	1968	2	1967-1968	1960-1969			Endemic	High-Risk	Kladno Hospital	Outpatients from clinic	Unvaccinated	(10-60+)	Both pediatrics & adults	HI	HI			1	In-house	IgG	High	100-249	138	8	0.057971	0.0253572	0.11103	(0.0254, 0.1110)
24	High-risk populations	Wroblewska-Mularczykowa, 1973	1973	Europe	Western and Central Europe	Poland	National	English	Cross-Sectional; one population group	Convenience	1971	1972	2	1971-1972	1970-1979			Endemic	High-Risk	Virological Laboratories of the Provincial Sanitary Epidemiological Stations	Foresters	Unvaccinated	(<20 - 60+)	Both pediatrics & adults	HI	HI			1	Not described	IgG	Moderate	1000+	21425	1422	0.0663711	0.0630735	0.0697869	(0.0631, 0.0698)
25	General populations	Wyler, 1973	1973	Europe	Western and Central Europe	Switzerland	Schaffhausen	German	Cross-Sectional; one population group	Convenience	1972	1972	1	1972	1970-1979			Endemic	High-Risk	Cantonal Hospital of Schaffhausen	Volunteer donors	Unvaccinated	Not described	Not described	NT	NT			1	Mouse brain infections	IgG	High	500-999	529	7	0.0132325	0.00533626	0.0270731	(0.0053, 0.0271)
26	General populations	Filipe, 1974	1974	Europe	Western and Central Europe	Portugal	National	English	Cross-Sectional; one population group	Convenience	1	1	1	not described	not described			Non-Endemic	Non-Risk	Instituto Portugues de Oncologia and Instituto Nacional de Saude	Military members and blood donors	Unvaccinated	Not available	Adults	HI	HI			1	In-house	IgG	Low	1000+	1649	3	0.00181928	0.000375337	0.00530743	(0.0004, 0.0053)
29	General populations	Verani, 1977	1977	Europe	Western and Central Europe	Italy	Grosseto	English	Cross-Sectional; one population group	Convenience	1974	1974	1	1974	1970-1979			Non-Endemic	Non-Risk	Not described	Rural population	Unvaccinated	(3-72)	Both pediatrics & adults	HI	HI			1	In-house (HI)	IgG	Moderate	0-99	55	0	0	0	0.0648708	(0.0000, 0.0649)
32	High-risk populations	Matile, 1981	1981	Europe	Western and Central Europe	Switzerland	National	German	Cross-Sectional; one population group	Convenience	1978	1980	3	1978-1980	1970-1979	1980-1989		Endemic	High-Risk	Not described	Foresters	Unknown	Not described	Not described	ELISA+HI	ELISA	HI		2	Not described	IgG	Moderate	1000+	1902	40	0.0210305	0.015066	0.0285284	(0.0151, 0.0285)
35	General populations	Ackermann, 1986	1986	Europe	Western and Central Europe	Germany	Baden-Wurttemberg; Bayern	German	Cross-Sectional; one population group	Convenience	1978	1984	7	1978-1984	1970-1979	1980-1989		Endemic	High-Risk	Serum from hospitals and institutes	Healthy donors	Unvaccinated	(0-91)	Both pediatrics & adults	NT	NT			1	Serum titer neutralization	IgG	High	1000+	8526	136	0.0159512	0.0133996	0.0188409	(0.0134, 0.0188)
35	High-risk populations	Ackermann, 1986	1986	Europe	Western and Central Europe	Germany	Bayern	German	Cross-Sectional; one population group	Convenience	1978	1984	7	1978-1984	1970-1979	1980-1989		Endemic	High-Risk	Serum from hospitals and institutes	Farmers; Foresters	Unvaccinated	Not described	Not described	NT	NT			1	Serum titer neutralization	IgG	High	100-249	237	10	0.0421941	0.0204163	0.0762256	(0.0204, 0.0762)
36	High-risk populations	Hubalek, 1986	1986	Europe	Western and Central Europe	Czech Republic	Roznava	English	Cross-Sectional; one population group	Convenience	1977	1977	1	1977	1970-1979			Endemic	High-Risk	District Institute of National Health, Roznava, Czechia	Agriculture workers	Unvaccinated		Adults	HI+NT	HI	NT		2	In-house	IgG	Moderate	0-99	33	6	0.181818	0.0697879	0.354601	(0.0698, 0.3546)
37	High-risk populations	Muller, 1987	1987	Europe	Western and Central Europe	Germany	Saarland	German	Cross-Sectional; one population group	Convenience	1985	1986	2	1985-1986	1980-1989			Endemic	Low-Risk	Not described	Foresters	Unvaccinated	Mean 38 (16-63)	Adults	ELISA+CF	ELISA	CF		2	Not described	IgG	Moderate	250-499	400	0	0	0	0.0091798	(0.0000, 0.0092)
40	General populations	Januska, 1990	1990	Europe	Western and Central Europe	Czech Republic	West Bohemia	Czech	Cross-Sectional; one population group	Convenience	1	1	1	not described	not described			Endemic	High-Risk	Not described	Healthy donors	Unvaccinated	Mean 35	Not described	NT	NT			1	In-house	IgG	High		475	5	0.0105263	0.00342645	0.0243929	(0.0034, 0.0244)
42	High-risk populations	Clement, 1992	1992	Europe	Western and Central Europe	Germany	Bayern; Rheinland-Pfalz	English	Prospective	Convenience	1989	1989	1	1989	1980-1989			Endemic	High-Risk	Military hospital (Brussels, Belgium)	U.S. military personnel	Unvaccinated	Not described	Adults	ELISA	ELISA			1	Immunozym	IgG	Low	500-999	469	8	0.0170576	0.00739228	0.0333325	(0.0074, 0.0333)
44	General populations	Krech, 1992	1992	Europe	Western and Central Europe	Liechtenstein	Vaduz	German	Cross-Sectional; multiple population groups	Convenience	1967	1968	2	1967-1968	1960-1969			Endemic	Low-Risk	Institute for Medical Laboratory Diagnostics Schaan	Broad populations	Unvaccinated	Not described	Not described	ELISA+HI	ELISA	HI		2	Not described	IgG	High	250-499	301	2	0.00664452	0.000805697	0.0237949	(0.0008, 0.0238)
44	High-risk populations	Krech, 1992	1992	Europe	Western and Central Europe	Liechtenstein	Vaduz	German	Cross-Sectional; multiple population groups	Convenience	1967	1968	2	1967-1968	1960-1969			Endemic	Low-Risk	Institute for Medical Laboratory Diagnostics Schaan	Foresters	Unvaccinated	Not described	Not described	ELISA+HI	ELISA	HI		2	Not described	IgG	High	0-99	30	0	0	0	0.115703	(0.0000, 0.1157)
46	High-risk populations	Cristofolini, 1993	1993	Europe	Western and Central Europe	Italy	Trento	Italian	Cross-Sectional; one population group	Convenience	1987	1992	6	1987-1992	1980-1989	1990-1999		Endemic	Low-Risk	Not described	Foresters; Farmers	Not described	Not described	Not described	ELISA+HI	ELISA	HI		2	Enzyquick (ELISA);	IgM; IgG	High	250-499	465	5	0.0107527	0.00350033	0.0249137	(0.0035, 0.0249)
49	General populations	Bobrowska, 1995	1995	Europe	Western and Central Europe	Poland	Bialystok and Gayck	Polish	Cross-Sectional; one population group	Convenience	9999	9999	1	not described	not described			Endemic	High-Risk	Polish Academy of Sciences	Healthy donors	Unvaccinated	16-68	Both pediatrics & adults	ELISA	ELISA			1	Immuno AG	IgG	Moderate	250-499	460	6	0.0130435	0.00480136	0.0281728	(0.0048, 0.0282)
49	High-risk populations	Bobrowska, 1995	1995	Europe	Western and Central Europe	Poland	Browsk-Narewka Forest District	Polish	Cross-Sectional; one population group	Convenience	9999	9999	1	not described	not described			Endemic	High-Risk	Polish Academy of Sciences	Foresters	Unvaccinated	16-68	Adults	ELISA	ELISA			1	Immuno AG	IgG	Moderate	100-249	153	31	0.202614	0.142012	0.275094	(0.1420, 0.2751)
50	General populations	Prokopowicz, 1995	1995	Europe	Western and Central Europe	Poland	Bialystok	English	Cross-Sectional; multiple population groups	Convenience	1993	1993	1	1993	1990-1999			Endemic	High-Risk	Department of Infectious Disease (Bialystok)	Urban and rural populations	Unknown	(16-68)	Both pediatrics & adults	ELISA	ELISA			1	Immunozym	IgG	Low	250-499	386	6	0.015544	0.0057252	0.0335242	(0.0057, 0.0335)
50	High-risk populations	Prokopowicz, 1995	1995	Europe	Western and Central Europe	Poland	Bialystok	English	Cross-Sectional; multiple population groups	Convenience	1993	1993	1	1993	1990-1999			Endemic	High-Risk	Department of Infectious Disease (Bialystok)	Foresters	Unknown	(16-68)	Both pediatrics & adults	ELISA	ELISA			1	Immunozym	IgG	Low	100-249	227	31	0.136564	0.0947108	0.188209	(0.0947, 0.1882)
51	General populations	Suss, 1995	1995	Europe	Western and Central Europe	Germany	Hamburg; Niederbayern	German	Cross-Sectional; one population group	Convenience	1980	1984	5	1980-1984	1980-1989			Endemic	High-Risk	Not described	Unavailable	Unknown	0-100	Both pediatrics & adults	ELISA	ELISA			1	Not described	IgG	Low	1000+	4300	60	0.0139535	0.0106644	0.0179248	(0.0107, 0.0179)
52	General populations	Kaiser, 1997	1997	Europe	Western and Central Europe	Germany	Freiburg	English	Cross-Sectional; one population group	Convenience	1995	1995	1	1995	1990-1999			Endemic	High-Risk	Not described	Healthy donors	Unvaccinated	(21-80)	Adults	ELISA+WB	ELISA	WB		2	Immunozyme (ELISA); Immunoblot (WB)	IgM; IgG	High	250-499	361	34	0.0941828	0.0661082	0.129122	(0.0661, 0.1291)
53	General populations	Cisak, 1998	1998	Europe	Western and Central Europe	Poland	Lublin	English	Cross-Sectional; multiple population groups	Convenience	1994	1998	5	1994-1998	1990-1999			Endemic	High-Risk	Not described	Healthy donors	Not described	Mean 31	Adults	ELISA	ELISA			1	Immunozym	IgG	Low	100-249	130	11	0.0846154	0.042998	0.146357	(0.0430, 0.1464)
53	High-risk populations	Cisak, 1998	1998	Europe	Western and Central Europe	Poland	Lublin	English	Cross-Sectional; multiple population groups	Convenience	1994	1998	5	1994-1998	1990-1999			Endemic	High-Risk	Not described	Farmers; Foresters	Not described	Not described	Adults	ELISA	ELISA			1	Immunozym	IgG	Low	1000+	1583	353	0.222994	0.202702	0.244319	(0.2027, 0.2443)
54	General populations	Hunfeld, 1998	1998	Europe	Western and Central Europe	Germany	Rhein-Main	English	Cross-Sectional; one population group	Convenience	not described	not described	not described	not described	not described			Endemic	High-Risk	Institute of Medical Virology University of Frankfurt		Unknown	Not described	Not described	ELISA	ELISA			1	Immunozym; Genzyme Virotech Diagnostics	IgG	Low	100-249	150	10	0.0666667	0.0324297	0.119184	(0.0324, 0.1192)
54	High-risk populations	Hunfeld, 1998	1998	Europe	Western and Central Europe	Germany	Rhein-Main	English	Cross-Sectional; one population group	Convenience	not described	not described	not described	not described	not described			Endemic	High-Risk	Institute of Medical Virology University of Frankfurt	Lyme disease patients	Unknown	Not described	Not described	ELISA	ELISA			1	Immunozym; Genzyme Virotech Diagnostics	IgG	Low	100-249	120	16	0.133333	0.0781728	0.207478	(0.0782, 0.2075)
55	General populations	Moll van Charante, 1998	1998	Europe	Western and Central Europe	Netherlands	Twente; Limburg	English	Cross-Sectional; one population group	Convenience	1989	1993	3	1989	1980-1989			Non-Endemic	Non-Risk	Dutch Forestry Commission	Office workers	Unknown	Not described	Not described	ELISA	ELISA			1	Virotech Diagnostics GmbH	IgG	Low	250-499	356	12	0.0337079	0.0175363	0.0581401	(0.0175, 0.0581)
55	High-risk populations	Moll van Charante, 1998	1998	Europe	Western and Central Europe	Netherlands	Twente; Limburg	English	Cross-Sectional; one population group	Convenience	1989	1993	3	1989	1980-1989			Non-Endemic	Non-Risk	Dutch Forestry Commission	Foresters; Muskrat catchers	Unknown	Not described	Not described	ELISA	ELISA			1	Virotech Diagnostics GmbH	IgG	Low	250-499	312	8	0.025641	0.0111336	0.049896	(0.0111, 0.0499)
56	General populations	Rieger, 1999	1999	Europe	Western and Central Europe	Germany	Southwest Germany	English	Cross-Sectional; multiple population groups	Convenience	1995	1996	2	1995-1996	1990-1999			Endemic	High-Risk	Not described	Healthy volunteers; no tick exposure	Unvaccinated	Not described	Adults	ELISA	ELISA			1	Immunozym	IgG	Moderate	100-249	347	7	0.0201729	0.0081481	0.0411205	(0.0081, 0.0411)
56	High-risk populations	Rieger, 1999	1999	Europe	Western and Central Europe	Germany	Southwest Germany	English	Cross-Sectional; multiple population groups	Convenience	1995	1997	3	1995-1997	1990-1999			Endemic	High-Risk	Not described	Farmers	Unvaccinated	Not described	Adults	ELISA	ELISA			1	Immunozym	IgG	Moderate	100-249	359	8	0.0222841	0.00966866	0.0434348	(0.0097, 0.0434)
57	General populations	Schumacher, 1999	1999	Europe	Western and Central Europe	France	Lorraine	French	Cross-Sectional; one population group	Convenience	1996	1996	1	1996	1990-1999			Endemic	Low-Risk	Preventative Medicine Centers	Healthy donors	Unvaccinated	Mean 35 (4-79)	Both pediatrics & adults	ELISA+WB	ELISA	WB		2	Immunozym	IgM; IgG	Moderate	1000+	1177	9	0.00764656	0.00350228	0.0144657	(0.0035, 0.0145)
58	General populations	Cizman, 2000	2000	Europe	Western and Central Europe	Slovenia	Ljubljana	English	Cross-Sectional; one population group	Random	1997	1997	1	1997	1990-1999			Endemic	High-Risk	Primary healthcare center	Random subjects during routine medical exams	Unvaccinated	(6-24)	Both pediatrics & adults	ELISA	ELISA			1	Virotech Diagnostics GmbH	IgG	Moderate	100-249	143	6	0.041958	0.0155512	0.0890862	(0.0156, 0.0891)
60	High-risk populations	Cisak, 2001	2001	Europe	Western and Central Europe	Poland	Lublin	English	Cross-Sectional; multiple population groups	Convenience	2000	2001	2	2000-2001	2000-2009			Endemic	High-Risk	Not described	Farmers; Foresters	Not described	Not described	Adults	ELISA	ELISA			1	Immunozym	IgG	Low	500-999	594	183	0.308081	0.271143	0.34694	(0.2711, 0.3469)
63	High-risk populations	Oehme, 2002	2002	Europe	Western and Central Europe	Germany	Baden-Württemberg	English	Cross-Sectional; one population group	Convenience	1997	1999	3	1997-1999	1990-1999			Endemic	High-Risk	Forestry Offices	Foresters	Unvaccinated	Not described	Not described	ELISA	ELISA			1	Baxter	IgM; IgG	Moderate	1000+	1896	138	0.0727848	0.0614957	0.0854157	(0.0615, 0.0854)
64	General populations	Pugliese, 2002	2002	Europe	Western and Central Europe	Italy	Turin	English	Cross-Sectional; multiple population groups	Convenience	9999	9999	1	not described	not described			Endemic	Low-Risk	Not described	Healthy adults	Unknown	Not described	Adults	ELISA	ELISA			1	Pantec	IgG	Moderate	100-249	100	0	0	0	0.0362167	(0.0000, 0.0362)
64	High-risk populations	Pugliese, 2002	2002	Europe	Western and Central Europe	Italy	Turin	English	Cross-Sectional; multiple population groups	Convenience	9999	9999	1	not described	not described			Endemic	High-Risk	Not described	Hunters	Unknown	Not described	Adults	ELISA	ELISA			1	Pantec	IgG	Moderate	0-99	50	5	0.1	0.0332751	0.218135	(0.0333, 0.2181)
65	General populations	Rieger, 2002	2002	Europe	Western and Central Europe	Germany	North-Rhein; Westphalia	English	Cross-Sectional; one population group	Convenience	2001	2001	1	2001	2000-2009			Endemic	High-Risk	University of Wuppertal	Not described	Unvaccinated	Not described	Not described	ELISA	ELISA			1	Virion Serion	IgG	Low	250-499	445	8	0.0179775	0.00779257	0.0351144	(0.0078, 0.0351)
67	General populations	Cisak, 2003	2003	Europe	Western and Central Europe	Poland	Lublin	Polish	Cross-Sectional; multiple population groups	Random	1999	2002	3	1999-2002	1990-1999	2000-2009		Endemic	High-Risk	Not described	Control donors to farmers	Not described	Mean 35.5 +/- 9.6	Adults	ELISA	ELISA			1	Immunozym	IgG	Low	0-99	50	3	0.06	0.0125486	0.165482	(0.0125, 0.1655)
67	High-risk populations	Cisak, 2003	2003	Europe	Western and Central Europe	Poland	Lublin	Polish	Cross-Sectional; multiple population groups	Random	1999	2002	3	1999-2002	1990-1999	2000-2009		Endemic	High-Risk	Not described	Farmers	Not described	Mean 42.9 +/- 16.5 (18-84)	Adults	ELISA	ELISA			1	Immunozym	IgG	Low	100-249	242	42	0.173554	0.128038	0.227265	(0.1280, 0.2273)
68	General populations	Lunackova, 2003	2003	Europe	Western and Central Europe	Czech Republic	Rimov	Czech	Cross-Sectional; one population group	Convenience	2001	2002	2	2001-2002	2000-2009			Endemic	High-Risk	Ceske Budejovice Hospital	Residents in high-risk area	Unvaccinated	(1-65+)	Both pediatrics & adults	ELISA	ELISA			1	Immunozym	IgG	Low	100-249	238	37	0.155462	0.111883	0.20786	(0.1119, 0.2079)
69	High-risk populations	Cinco, 2004	2004	Europe	Western and Central Europe	Italy	Friuli-Venezia-Giulia	English	Cross-Sectional; multiple population groups	Convenience	2002	2002	1	2002	2000-2009			Endemic	Low-Risk	Universita di Trieste	Foresters	Unvaccinated	Mean 42.6 +/- 6.5	Adults	ELISA+HI+NT	ELISA	HI	NT	3	Immunozym (ELISA);	IgG	High	100-249	174	1	0.00574713	0.000145494	0.0316034	(0.0001, 0.0316)
70	General populations	Tomao, 2005	2005	Europe	Western and Central Europe	Italy	Tuscany; Arezzo; Florence; Siena	English	Cross-Sectional; multiple population groups	Convenience	1999	2001	3	1999-2001	1990-1999	2000-2009		Non-Endemic	Non-Risk	Local health agencies	Healthy donors	Unvaccinated	Not described	Not described	ELISA+HI+NT	ELISA	HI	NT	3	Immunozym; PRNT	IgM; IgG	High	250-499	365	0	0	0	0.0100556	(0.0000, 0.0101)
70	High-risk populations	Tomao, 2005	2005	Europe	Western and Central Europe	Italy	Tuscany; Arezzo; Florence; Siena	English	Cross-Sectional; multiple population groups	Convenience	1999	2001	3	1999-2001	1990-1999	2000-2009		Non-Endemic	Non-Risk	Local health agencies	High-risk occupations	Unvaccinated	Not described	Not described	ELISA+HI+NT	ELISA	HI	NT	3	Immunozym; PRNT	IgM; IgG	High	250-499	412	0	0	0	0.00891363	(0.0000, 0.0089)
71	High-risk populations	Adamek, 2006	2006	Europe	Western and Central Europe	Poland	Slansk; Katowice	Polish	Cross-Sectional; one population group	Convenience	2004	2005	2	2004-2005	2000-2009			Endemic	High-Risk	Forestry workers	Foresters	Unvaccinated	Mean 31.7	Not described	ELISA+HI	ELISA	HI		2	Genzyme Virtotech GmbH	IgM; IgG	Moderate	0-99	51	6	0.117647	0.0444201	0.238676	(0.0444, 0.2387)
75	General populations	Pugliese, 2007	2007	Europe	Western and Central Europe	Italy	Turin	English	Cross-Sectional; multiple population groups	Convenience	1993	2004	10	1993-2004	1990-1999	2000-2009		Non-Endemic	Non-Risk	Not described	Control population	Unknown	(16-68)	Both pediatrics & adults	ELISA	ELISA			1	In-house	IgM; IgG	Low	100-249	156	2	0.0128205	0.00155641	0.045543	(0.0016, 0.0455)
75	High-risk populations	Pugliese, 2007	2007	Europe	Western and Central Europe	Italy	Turin; Susa Valley	English	Cross-Sectional; multiple population groups	Convenience	2001	2004	4	2001-2004	2000-2009			Non-Endemic	Non-Risk	Not described	Foresters; Hunters	Unknown	(16-68)	Both pediatrics & adults	ELISA	ELISA			1	In-house	IgM; IgG	Low	0-99	70	4	0.0571429	0.0157871	0.139894	(0.0158, 0.1399)
81	General populations	Stefanoff, 2008	2008	Europe	Western and Central Europe	Poland	National	English	Cross-Sectional; one population group	Convenience	1996	2005	10	1996-2005	1990-1999	2000-2009		Endemic	High-Risk	Department of Virology, National Institute of Public Health	Healthy donors	Not described	(0-60+)	Both pediatrics & adults	ELISA+IIF+HI	ELISA	IIF	HI	3	Genzyme Diagnostics Virotech	IgG	Moderate	1000+	1498	35	0.0233645	0.0163269	0.0323456	(0.0163, 0.0323)
83	High-risk populations	Venturi, 2009	2009	Europe	Western and Central Europe	Italy	Friuli Venezia Giulia	English	Cross-Sectional; one population group	Convenience	2001	2006	6	2001-2006	2000-2009			Endemic	High-Risk	Multiple Italian hospitals	Healthy population with high-exposure to ticks	Unvaccinated	Mean 51.9 SD 17.7 (10-87)	Both pediatrics & adults	ELISA+HI+NT	ELISA	HI	NT	3	Immunozym (ELISA); goose erythrocytes pH6.6 (HI); PRNT (NT)	IgG	High	250-499	479	13	0.0271399	0.0145283	0.0459629	(0.0145, 0.0460)
84	General populations	Di Renzi, 2010	2010	Europe	Western and Central Europe	Italy	Lazio	English	Cross-Sectional; multiple population groups	Convenience	2008	2008	1	2008	2000-2009			Endemic	Non-Risk	Immune-Haematological and San Camillo de’ Lellis Hospital (Rieti, Italy)	Control donors to foresters	Not described	Not described	Not described	ELISA+HI	ELISA	HI		2	Immunozym (ELISA); In house (HI)	IgM; IgG	High	250-499	282	0	0	0	0.0129959	(0.0000, 0.0130)
84	High-risk populations	Di Renzi, 2010	2010	Europe	Western and Central Europe	Italy	Lazio	English	Cross-Sectional; multiple population groups	Convenience	2008	2008	1	2008	2000-2009			Endemic	Non-Risk	Immune-Haematological and San Camillo de’ Lellis Hospital (Rieti, Italy)	Foresters	Not described	Not described	Not described	ELISA+HI	ELISA	HI		2	Immunozym (ELISA); In house (HI)	IgM; IgG	High	100-249	145	0	0	0	0.0251197	(0.0000, 0.0251)
86	High-risk populations	Siennicka, 2010	2010	Europe	Western and Central Europe	Poland	Bialowieza National Park	Polish	Cross-Sectional; one population group	Convenience	2003	2007	5	2003-2007	2000-2009			Endemic	High-Risk	Not described	Foresters	Unvaccinated	Not described	Adults	ELISA	ELISA			1	Virotech Diagnostics GmbH	IgG	Low	0-99	32	28	0.875	0.710052	0.964869	(0.7101, 0.9649)
97	General populations	Jurke, 2015	2015	Europe	Western and Central Europe	Germany	North-Rhein; Westfalia	English	Cross-Sectional; multiple population groups	Convenience	2011	2013	3	2011-2013	2010-2019			Endemic	High-Risk	Baden-Wurtemburg State Health Office	Office workers	Unvaccinated	(18-66)	Adults	ELISA+NT	ELISA	NT		2	Euroimmun;	IgG	High	100-249	103	4	0.038835	0.0106809	0.0964545	(0.0107, 0.0965)
97	High-risk populations	Jurke, 2015	2015	Europe	Western and Central Europe	Germany	North-Rhein; Westfalia	English	Cross-Sectional; multiple population groups	Convenience	2011	2013	3	2011-2013	2010-2019			Endemic	High-Risk	Baden-Wurtemburg State Health Office	Foresters	Unvaccinated	(18-66)	Adults	ELISA+NT	ELISA	NT		2	Euroimmun (ELISA); serum titers (NT)	IgG	High	100-249	118	3	0.0254237	0.00527399	0.0725024	(0.0053, 0.0725)
98	General populations	Kriz, 2015	2015	Europe	Western and Central Europe	Czech Republic	National	English	Cross-Sectional; one population group	Random	2001	2014	15	2001-2014	2000-2009	2010-2019		Endemic	High-Risk	National Institute of Public Health (Prague, CR)	Healthy donors	Likely unvaccinated	(10-59)	Both pediatrics & adults	NT	NT			1	PRNT	IgG	Low	250-499	270	71	0.262963	0.21146	0.319752	(0.2115, 0.3198)
98	General populations	Kriz, 2015	2015	Europe	Western and Central Europe	Czech Republic	National	English	Cross-Sectional; one population group	Random	1978	1989	12	1978-1989	1970-1979	1980-1989		Endemic	High-Risk	National Institute of Public Health (Prague, CR)	Healthy donors	Unvaccinated	(10-59)	Both pediatrics & adults	NT	NT			1	PRNT	IgG	High	250-499	434	50	0.115207	0.0867289	0.149055	(0.0867, 0.1491)
101	High-risk populations	Rigaud, 2016	2016	Europe	Western and Central Europe	France	Northeastern France	English	Cross-Sectional; one population group	Convenience	2002	2003	2	2002-2003	2000-2009			Endemic	Low-Risk	Mutualite Sociale Agricole	Foresters	Unvaccinated	Median 43 (17-81)	Adults	ELISA	ELISA			1	Immunozym	IgG	Low	1000+	2941	67	0.0227814	0.0176978	0.0288423	(0.0177, 0.0288)
106	General populations	Busova, 2018	2018	Europe	Western and Central Europe	Slovakia	Eastern region	English	Cross-Sectional; one population group	Convenience	2014	2016	3	2014-2016	2010-2019			Endemic	High-Risk	Various medical departments in Eastern Slovakia	Healthy donors	Unvaccinated	Mean 53.6 SD 17 (12-93)	Both pediatrics & adults	ELISA	ELISA			1	NovaTec	IgM; IgG	Low	250-499	428	12	0.0280374	0.0145695	0.0484632	(0.0146, 0.0485)
107	General populations	Remoli, 2018	2018	Europe	Western and Central Europe	Italy	Tuscany; Grosseto	English	Cross-Sectional; multiple population groups	Convenience	2012	2012	1	2012	2010-2019			Non-Endemic	Non-Risk	Local health authority	Control population	Unknown	Mean 50.3 (21-63)	Adults	ELISA+NT	ELISA	NT		2	Immunozym; PRNT	IgG	Moderate	100-249	100	0	0	0	0.0362167	(0.0000, 0.0362)
107	High-risk populations	Remoli, 2018	2018	Europe	Western and Central Europe	Italy	Tuscany; Grosseto	English	Cross-Sectional; multiple population groups	Convenience	2012	2012	1	2012	2010-2019			Non-Endemic	Non-Risk	Local health authority	Foresters; Farmers	Unknown	Mean 42.3 (21-67)	Adults	ELISA+NT	ELISA	NT		2	Immunozym; PRNT	IgG	Moderate	100-249	101	0	0	0	0.0358646	(0.0000, 0.0359)
109	General populations	Borawski, 2020	2020	Europe	Western and Central Europe	Poland	Bialystok	English	Cross-Sectional; multiple population groups	Convenience	2015	2018	4	2015-2018	2010-2019			Endemic	High-Risk	Regional Centre for Transfusion Medicine (Bialystok, Poland)	Healthy donors	Not described	Not described	Not described	ELISA	ELISA			1	Virion/Serion	IgG	Low	0-99	20	0	0	0	0.168433	(0.0000, 0.1684)
109	High-risk populations	Borawski, 2020	2020	Europe	Western and Central Europe	Poland	Bialystok	English	Cross-Sectional; multiple population groups	Convenience	2015	2018	4	2015-2018	2010-2019			Endemic	High-Risk	Department of Infectious Diseases and Neuroinfections	Foresters	Not described	Not described	Not described	ELISA	ELISA			1	Virion/Serion	IgG	Low	0-99	82	6	0.0731707	0.0273249	0.152487	(0.0273, 0.1525)
114	High-risk populations	Hofhuis, 2021	2021	Europe	Western and Central Europe	Netherlands	National	English	Cross-Sectional; one population group	Convenience	2017	2017	1	2017	2010-2019			Non-Endemic	Non-Risk	University Medical Center in Utrecht	Outdoor workers	Unvaccinated	Median 60 (22-80)	Adults	ELISA+NT	ELISA	NT		2	TestLine Clinical Diagnostics (ELISA); virus microneutralization test (NT)	IgG	High	500-999	556	3	0.00539568	0.0011141	0.0156869	(0.0011, 0.0157)
118	General populations	Ackermann-Gaumann, 2022	2022	Europe	Western and Central Europe	Switzerland	National	English	Cross-Sectional; one population group	Convenience	2014	2015	2	2014-2015	2010-2019			Endemic	High-Risk	Blood transfusion centers	Healthy donors	Unvaccinated	(18-75)	Adults	ELISA	ELISA			1	Siemens Enzygnost; EuroImmun; Euroimmun "Vienna" (ELISA)	IgG	Moderate	1000+	6223	347	0.0557609	0.0501888	0.0617538	(0.0502, 0.0618)
119	General populations	Bojkiewicz, 2022	2022	Europe	Western and Central Europe	Poland	Bialystok	English	Cross-Sectional; one population group	Convenience	2019	2021	3	2019-2021	2019-2019	2020-present		Endemic	High-Risk			Unvaccinated	(2-63)	Both pediatrics & adults	ELISA	ELISA			1	Virotech Diagnostics GmbH	IgM; IgG	High	250-499	436	18	0.0412844	0.0246483	0.064464	(0.0246, 0.0645)
121	High-risk populations	Ackermann-Gaumann, 2023	2023	Europe	Western and Central Europe	Czech Republic	National	English	Cross-Sectional; one population group	Convenience	2017	2018	2	2017-2018	2010-2019			Endemic	High-Risk	Medical Center of the Training Command (Vyskov, Czech Republic)	Military volunteers	Vaccinated	Mean 23.6 (19-51)	Adults	NS1-ELISA	NS1-ELISA			1	Dynex DS2 (ELISA); In-house (NS1)	IgM; IgG	High	500-999	898	59	0.0657016	0.0503877	0.0839351	(0.0504, 0.0839)
124	General populations	Euringer, 2023	2023	Europe	Western and Central Europe	Germany	Baden-Wuerttemberg	English	Cross-Sectional; one population group	Convenience	2021	2021	1	2021	2020-present			Endemic	High-Risk	Germany Regional Blood transfusion centers	Blood donors	Unvaccinated	Mean 45.4 (18-65+)	Both pediatrics & adults	NS1-ELISA+NT+IIF	NS1-ELISA	IIF	NT	3	EuroImmun (ELISA); In-house ELISA (NS1)	IgG	High	1000+	2200	125	0.0568182	0.0475133	0.0673242	(0.0475, 0.0673)
128	High-risk populations	Lernout, 2023 (poster)	2023	Europe	Western and Central Europe	Belgium	National	English	Cross-Sectional; one population group	Convenience	2019	2019	1	2019	2010-2019			Non-Endemic	Non-Risk	Flemish Agency for Nature & Forests	Foresters	Unvaccinated	Not described	Not described	ELISA+NT	ELISA	NT		2	Not described (ELISA); serum micro neutralization (NT)	IgG	High	100-249	195	0	0	0	0.0187395	(0.0000, 0.0187)
129	High-risk populations	Septfons, 2023	2023	Europe	Western and Central Europe	France	National	English	Cross-Sectional; one population group	Random	2019	2020	2	2019-2020	2010-2019	2020-present		Endemic	Low-Risk	Mutualite Sociale Agricole	Foresters	Unvaccinated	Median: 45 (18-87)	Adults	ELISA+NT	ELISA	NT		2	Enzygnost (Siemens); Virion/Sirion	IgG	High	1000+	1778	3	0.00168729	0.000348095	0.00492298	(0.0003, 0.0049)

## Sheet: data_dictionary
Column Variable	Definition
REFID	Reference ID number to the article
pop_group	Population group
article	Source article for data extraction
pub_year	Publication year
continent	Continent
region	Regional grouping for analysis
country	Country of study
country_region	Region within country of study
language	Language article was published
design	Study design
sample_collection	Sample collection scheme
start_col	Start sample collection year
end_col	End sample collection year
total_years	Total years of sample collection
range_years	Range years of sample collection
decade_1	First decade of sample collection
decade_2	Second decade of sample collection
decade_3	Third decade of sample collection
endemic	Endemicity status of TBE
risk	Risk area
sample_source	Source of sample collection
pop_group_descrip	Details related to population group in study
vaccination	Vaccination status of population group
range_age	Range years of subject age
sum_age	Summarization of subjects' age in study
serology	Serology methods used to detect anti-TBEV antibodies
serology_1	First serology method
serology_2	Second serology method
serology_3	Third serology method
total_serology	Total number of serology methods used in study
manufacturer	Manufacturer of serology method
detection_agent	Serological target
quality	Quality assessment of study
n_sample	Range sample size category
n_denom	Denominator sample size
n_INF	Total number of subjects with anti-TBEV antibodies
prev	Anti-TBEV seroprevalence
95_lower	Upper bound 95% confidence interval
95_upper	Lower bound 95% confidence interval
95_lower_upper	95% confidence intervals
